# Supplementary material for: Toward Quantitative Models in Safety Assessment: A Case Study to Show Impact of Dose–Response Inference on hERG Inhibition Models
Source: Int J Mol Sci. 2022 Dec 30;24(1):635. doi: 10.3390/ijms24010635 (PMC9820331; doi:10.3390/ijms24010635)
Supplement: Supplementary file 1 [file ijms-24-00635-s001.zip › Table S2.xlsx]

## Sheet: Table S2
Table S2: Genentech hERG data.
cpdID	pIC50	opf	Activitiy_Classification	HC_Classification	Traingp	ECDM_Predictions	LCDM_Predictions	ABDM_Predictions	HCBDM_Predictions
Compound 1	4.16902	0	Inactive	FALSE	TRUE	4	5	Inactive	Inactive
Compound 2	5.08744	0	Active	TRUE	TRUE	5	5	Active	Active
Compound 3	4.6845	>	Inactive	TRUE	TRUE	5	5	Inactive	Inactive
Compound 4	3.5	*	Inactive	FALSE	TRUE	4	5	Inactive	Inactive
Compound 5	5.87952	0	Active	FALSE	TRUE	6	6	Active	Active
Compound 6	4.88753	>	Inactive	TRUE	TRUE	5	5	Inactive	Inactive
Compound 7	5.91294	0	Active	FALSE	TRUE	6	6	Active	Active
Compound 8	3.5	*	Inactive	FALSE	TRUE	4	5	Inactive	Inactive
Compound 9	5.72743	0	Active	FALSE	TRUE	6	6	Active	Active
Compound 10	4.26743	>	Inactive	FALSE	TRUE	4	5	Inactive	Inactive
Compound 11	3.5	*	Inactive	FALSE	TRUE	4	5	Inactive	Inactive
Compound 12	5.71432	0	Active	FALSE	TRUE	6	6	Active	Active
Compound 13	5.82429	0	Active	FALSE	TRUE	5	6	Active	Active
Compound 14	5.06797	0	Active	TRUE	TRUE	5	5	Active	Active
Compound 15	5.62562	0	Active	FALSE	TRUE	5	6	Active	Active
Compound 16	3.5	*	Inactive	FALSE	TRUE	4	5	Inactive	Inactive
Compound 17	5.23053	0	Active	TRUE	TRUE	5	5	Active	Inactive
Compound 18	4.84951	>	Inactive	TRUE	TRUE	5	5	Inactive	Inactive
Compound 19	4.77798	>	Inactive	TRUE	TRUE	5	5	Inactive	Inactive
Compound 20	4.04995	0	Inactive	FALSE	TRUE	4	5	Inactive	Inactive
Compound 21	6.34615	<	Active	FALSE	TRUE	6	6	Active	Active
Compound 22	4.18435	>	Inactive	FALSE	TRUE	4	5	Inactive	Inactive
Compound 23	6.71388	<	Active	FALSE	TRUE	6	5	Active	Active
Compound 24	5.15907	0	Active	TRUE	TRUE	5	5	Active	Inactive
Compound 25	5.56753	0	Active	FALSE	TRUE	5	5	Active	Active
Compound 26	4.28314	>	Inactive	FALSE	TRUE	4	5	Inactive	Inactive
Compound 27	6.51077	<	Active	FALSE	TRUE	6	6	Active	Active
Compound 28	5.32027	0	Active	TRUE	TRUE	5	5	Active	Inactive
Compound 29	5.80595	0	Active	FALSE	TRUE	6	6	Active	Active
Compound 30	5.92626	0	Active	FALSE	TRUE	6	6	Active	Active
Compound 31	4.74301	>	Inactive	TRUE	TRUE	5	5	Inactive	Inactive
Compound 32	4.34413	>	Inactive	FALSE	TRUE	4	5	Inactive	Inactive
Compound 33	4.5193	>	Inactive	FALSE	TRUE	5	5	Inactive	Inactive
Compound 34	4.30074	>	Inactive	FALSE	TRUE	4	5	Inactive	Inactive
Compound 35	5.49138	0	Active	FALSE	TRUE	6	6	Active	Active
Compound 36	4.12752	>	Inactive	FALSE	TRUE	4	6	Inactive	Inactive
Compound 37	5.93181	0	Active	FALSE	TRUE	6	6	Active	Active
Compound 38	5.56857	0	Active	FALSE	TRUE	6	6	Active	Active
Compound 39	4.86043	0	Inactive	TRUE	TRUE	5	5	Inactive	Active
Compound 40	4.90697	>	Inactive	TRUE	TRUE	5	6	Inactive	Active
Compound 41	5.50519	0	Active	FALSE	TRUE	5	5	Active	Active
Compound 42	5.34537	0	Active	TRUE	TRUE	5	6	Active	Active
Compound 43	4.82632	0	Inconclusive	TRUE	TRUE	5	5	Active	Inactive
Compound 44	3.76824	>	Inactive	FALSE	TRUE	4	5	Inactive	Inactive
Compound 45	6.13694	<	Active	FALSE	TRUE	6	6	Active	Active
Compound 46	3.75817	>	Inactive	FALSE	TRUE	4	5	Inactive	Inactive
Compound 47	3.82085	>	Inactive	FALSE	TRUE	4	5	Inactive	Inactive
Compound 48	3.84471	>	Inactive	FALSE	TRUE	4	5	Inactive	Inactive
Compound 49	4.44612	0	Inconclusive	FALSE	TRUE	5	5	Inactive	Inactive
Compound 50	5.08062	0	Active	TRUE	TRUE	5	5	Active	Inactive
Compound 51	4.741	0	Inactive	FALSE	TRUE	5	5	Inactive	Inactive
Compound 52	4.30335	0	Inactive	FALSE	TRUE	4	5	Inactive	Inactive
Compound 53	4.6968	0	Inactive	TRUE	TRUE	5	5	Inactive	Inactive
Compound 54	4.33569	0	Inactive	FALSE	TRUE	4	5	Inactive	Inactive
Compound 55	4.86931	0	Inactive	TRUE	TRUE	5	5	Inactive	Active
Compound 56	5.03448	0	Active	TRUE	TRUE	5	5	Active	Active
Compound 57	6.96185	0	Active	FALSE	TRUE	7	7	Active	Active
Compound 58	7.05785	0	Active	FALSE	TRUE	7	7	Active	Active
Compound 59	3.15843	>	Inactive	FALSE	TRUE	3	5	Inactive	Inactive
Compound 60	5.23141	0	Active	TRUE	TRUE	5	5	Active	Active
Compound 61	5.176	0	Active	TRUE	TRUE	5	5	Active	Inactive
Compound 62	5.51587	0	Active	FALSE	TRUE	5	5	Active	Active
Compound 63	5.32293	0	Active	FALSE	TRUE	5	5	Active	Active
Compound 64	4.55726	>	Inactive	FALSE	TRUE	5	5	Inactive	Inactive
Compound 65	4.27367	0	Inactive	FALSE	TRUE	5	5	Inactive	Inactive
Compound 66	3.58669	>	Inactive	FALSE	TRUE	4	5	Inactive	Inactive
Compound 67	4.35475	>	Inactive	FALSE	TRUE	4	5	Inactive	Inactive
Compound 68	3.71122	>	Inactive	FALSE	TRUE	4	5	Inactive	Inactive
Compound 69	4.8819	>	Inactive	TRUE	TRUE	5	5	Inactive	Inactive
Compound 70	3.74087	>	Inactive	FALSE	TRUE	4	5	Inactive	Inactive
Compound 71	5.27992	0	Active	TRUE	TRUE	5	5	Active	Inactive
Compound 72	4.73018	0	Inactive	TRUE	TRUE	5	5	Inactive	Inactive
Compound 73	3.5	*	Inactive	FALSE	TRUE	4	5	Inactive	Inactive
Compound 74	4.45389	>	Inactive	FALSE	TRUE	4	5	Inactive	Inactive
Compound 75	5.26199	0	Active	TRUE	TRUE	5	5	Active	Inactive
Compound 76	4.97631	0	Inactive	TRUE	TRUE	5	5	Inactive	Active
Compound 77	4.89277	0	Inconclusive	FALSE	TRUE	5	5	Active	Active
Compound 78	4.14175	0	Inactive	FALSE	TRUE	4	5	Inactive	Inactive
Compound 79	4.3734	>	Inactive	FALSE	TRUE	4	5	Inactive	Inactive
Compound 80	6.57782	0	Active	FALSE	TRUE	6	6	Active	Active
Compound 81	4.81528	>	Inactive	TRUE	TRUE	5	5	Inactive	Inactive
Compound 82	6.35974	<	Active	FALSE	TRUE	6	5	Active	Active
Compound 83	3.66869	>	Inactive	FALSE	TRUE	4	5	Inactive	Inactive
Compound 84	5.67457	0	Active	FALSE	TRUE	6	6	Active	Active
Compound 85	6.33297	<	Active	FALSE	TRUE	6	6	Active	Active
Compound 86	4.45886	>	Inactive	FALSE	TRUE	5	5	Inactive	Inactive
Compound 87	5.27999	0	Active	TRUE	TRUE	5	5	Active	Active
Compound 88	4.78462	>	Inactive	TRUE	TRUE	5	5	Inactive	Inactive
Compound 89	5.06271	0	Active	TRUE	TRUE	5	5	Active	Inactive
Compound 90	5.75284	0	Active	FALSE	TRUE	6	6	Active	Active
Compound 91	4.76442	>	Inactive	TRUE	TRUE	5	5	Inactive	Inactive
Compound 92	6.85593	<	Active	FALSE	TRUE	7	6	Active	Active
Compound 93	5.0544	0	Active	TRUE	TRUE	5	5	Active	Inactive
Compound 94	4.99119	0	Inconclusive	TRUE	TRUE	5	5	Active	Inactive
Compound 95	4.90693	>	Inactive	TRUE	TRUE	5	5	Inactive	Inactive
Compound 96	5.17797	0	Active	TRUE	TRUE	5	5	Active	Inactive
Compound 97	5.28147	0	Active	TRUE	TRUE	5	5	Active	Active
Compound 98	6.77976	<	Active	FALSE	TRUE	7	6	Active	Active
Compound 99	6.57251	0	Active	FALSE	TRUE	6	6	Active	Active
Compound 100	5.11215	0	Active	TRUE	TRUE	5	5	Active	Inactive
Compound 101	5.15631	0	Active	TRUE	TRUE	5	5	Active	Inactive
Compound 102	4.97741	>	Inactive	TRUE	TRUE	5	5	Inactive	Inactive
Compound 103	3.90612	>	Inactive	FALSE	TRUE	4	5	Inactive	Inactive
Compound 104	5.05603	0	Active	TRUE	TRUE	5	5	Active	Inactive
Compound 105	4.9542	>	Inactive	TRUE	TRUE	5	5	Inactive	Inactive
Compound 106	4.75707	>	Inactive	TRUE	TRUE	5	5	Inactive	Inactive
Compound 107	3.5	*	Inactive	FALSE	TRUE	4	5	Inactive	Inactive
Compound 108	5.22225	0	Active	TRUE	TRUE	5	5	Active	Inactive
Compound 109	5.32918	0	Active	TRUE	TRUE	5	5	Active	Inactive
Compound 110	6.49979	<	Active	FALSE	TRUE	6	6	Active	Active
Compound 111	4.87755	0	Inactive	TRUE	TRUE	5	5	Inactive	Inactive
Compound 112	4.86605	>	Inactive	TRUE	TRUE	5	5	Inactive	Inactive
Compound 113	5.56096	0	Active	FALSE	TRUE	5	5	Active	Active
Compound 114	5.22392	0	Active	TRUE	TRUE	5	5	Active	Inactive
Compound 115	4.39394	>	Inactive	FALSE	TRUE	5	5	Inactive	Inactive
Compound 116	3.81736	>	Inactive	FALSE	TRUE	4	5	Inactive	Inactive
Compound 117	5.97341	0	Active	FALSE	TRUE	6	6	Active	Active
Compound 118	5.22619	0	Active	TRUE	TRUE	5	5	Active	Inactive
Compound 119	5.17341	0	Active	TRUE	TRUE	5	5	Active	Inactive
Compound 120	4.82338	>	Inactive	TRUE	TRUE	5	5	Inactive	Inactive
Compound 121	5.08158	0	Inactive	TRUE	TRUE	5	5	Inactive	Active
Compound 122	4.30843	0	Inactive	FALSE	TRUE	4	5	Inactive	Inactive
Compound 123	5.11754	0	Active	TRUE	TRUE	5	5	Active	Inactive
Compound 124	4.43417	>	Inactive	FALSE	TRUE	4	5	Inactive	Inactive
Compound 125	5.03744	0	Active	TRUE	TRUE	5	5	Active	Inactive
Compound 126	4.37948	0	Inactive	FALSE	TRUE	4	5	Inactive	Inactive
Compound 127	4.98905	>	Inactive	TRUE	TRUE	5	5	Inactive	Inactive
Compound 128	5.18375	0	Active	TRUE	TRUE	5	5	Active	Active
Compound 129	6.003	<	Active	FALSE	TRUE	6	5	Active	Active
Compound 130	5.10476	0	Active	TRUE	TRUE	5	5	Active	Active
Compound 131	5.72452	0	Active	FALSE	TRUE	6	5	Active	Active
Compound 132	4.20527	>	Inactive	FALSE	TRUE	4	5	Inactive	Inactive
Compound 133	5.2475	0	Active	TRUE	TRUE	5	5	Active	Active
Compound 134	6.35073	0	Active	FALSE	TRUE	6	6	Active	Active
Compound 135	6.84896	<	Active	FALSE	TRUE	6	6	Active	Active
Compound 136	3.75248	>	Inactive	FALSE	TRUE	4	5	Inactive	Inactive
Compound 137	5.2178	0	Active	TRUE	TRUE	5	5	Active	Inactive
Compound 138	4.45714	>	Inactive	FALSE	TRUE	4	5	Inactive	Inactive
Compound 139	4.64094	0	Inactive	TRUE	TRUE	5	5	Inactive	Inactive
Compound 140	4.16085	0	Inactive	FALSE	TRUE	4	5	Inactive	Inactive
Compound 141	4.18349	>	Inactive	FALSE	TRUE	4	5	Inactive	Inactive
Compound 142	6.87937	<	Active	FALSE	TRUE	6	5	Active	Active
Compound 143	4.3888	>	Inactive	FALSE	TRUE	4	5	Inactive	Inactive
Compound 144	4.89095	>	Inactive	TRUE	TRUE	5	5	Inactive	Inactive
Compound 145	6.12338	<	Active	FALSE	TRUE	6	5	Active	Active
Compound 146	4.7567	>	Inactive	TRUE	TRUE	5	5	Inactive	Inactive
Compound 147	4.84589	0	Inactive	TRUE	TRUE	5	5	Inactive	Active
Compound 148	4.4032	>	Inactive	FALSE	TRUE	4	5	Inactive	Inactive
Compound 149	4.48976	>	Inactive	FALSE	TRUE	4	5	Inactive	Inactive
Compound 150	5.08177	0	Active	TRUE	TRUE	5	5	Active	Inactive
Compound 151	6.26393	<	Active	FALSE	TRUE	6	5	Active	Active
Compound 152	4.23971	0	Inactive	FALSE	TRUE	4	5	Inactive	Inactive
Compound 153	3.8853	>	Inactive	FALSE	TRUE	4	5	Inactive	Inactive
Compound 154	4.26043	>	Inactive	FALSE	TRUE	4	5	Inactive	Inactive
Compound 155	4.59654	>	Inactive	FALSE	TRUE	4	5	Inactive	Inactive
Compound 156	5.2338	0	Active	TRUE	TRUE	5	5	Active	Active
Compound 157	6.19557	<	Active	FALSE	TRUE	6	6	Active	Active
Compound 158	3.5	*	Inactive	FALSE	TRUE	4	5	Inactive	Inactive
Compound 159	4.14305	>	Inactive	FALSE	TRUE	4	5	Inactive	Inactive
Compound 160	4.59678	0	Inactive	FALSE	TRUE	5	5	Inactive	Inactive
Compound 161	5.06201	0	Active	TRUE	TRUE	5	5	Active	Active
Compound 162	6.14754	0	Active	FALSE	TRUE	6	6	Active	Active
Compound 163	4.47399	0	Inactive	FALSE	TRUE	5	5	Inactive	Inactive
Compound 164	4.96748	0	Inactive	TRUE	TRUE	5	5	Inactive	Inactive
Compound 165	4.11888	>	Inactive	FALSE	TRUE	4	5	Inactive	Inactive
Compound 166	5.54257	0	Active	FALSE	TRUE	5	5	Active	Active
Compound 167	4.73022	>	Inactive	TRUE	TRUE	5	5	Inactive	Inactive
Compound 168	4.57601	>	Inactive	FALSE	TRUE	5	5	Inactive	Inactive
Compound 169	3.5	*	Inactive	FALSE	TRUE	4	5	Inactive	Inactive
Compound 170	3.5	*	Inactive	FALSE	TRUE	4	5	Inactive	Inactive
Compound 171	5.30933	0	Active	TRUE	FALSE	5	5	Inactive	Inactive
Compound 172	5.51486	0	Active	FALSE	FALSE	5	5	Inactive	Inactive
Compound 173	5.56631	0	Active	FALSE	TRUE	5	5	Active	Active
Compound 174	5.91245	0	Active	FALSE	TRUE	6	6	Active	Active
Compound 175	4.25505	>	Inactive	FALSE	TRUE	4	5	Inactive	Inactive
Compound 176	5.61753	0	Active	FALSE	TRUE	6	6	Active	Active
Compound 177	5.34537	0	Active	TRUE	TRUE	5	5	Active	Inactive
Compound 178	4.47485	>	Inactive	FALSE	TRUE	4	5	Inactive	Inactive
Compound 179	4.76096	>	Inactive	TRUE	TRUE	5	5	Inactive	Inactive
Compound 180	5.3539	0	Active	TRUE	TRUE	5	5	Active	Inactive
Compound 181	5.02034	0	Active	TRUE	TRUE	5	5	Active	Inactive
Compound 182	5.17198	0	Active	TRUE	TRUE	5	5	Active	Inactive
Compound 183	5.47467	0	Active	FALSE	TRUE	5	5	Active	Active
Compound 184	4.60204	>	Inactive	FALSE	TRUE	5	5	Inactive	Inactive
Compound 185	4.43185	>	Inactive	FALSE	TRUE	4	5	Inactive	Inactive
Compound 186	3.91994	>	Inactive	FALSE	TRUE	4	5	Inactive	Inactive
Compound 187	4.96904	0	Inactive	TRUE	TRUE	5	5	Inactive	Inactive
Compound 188	4.64417	>	Inactive	FALSE	TRUE	5	5	Inactive	Inactive
Compound 189	4.77662	>	Inactive	TRUE	TRUE	5	5	Inactive	Inactive
Compound 190	5.84737	0	Active	FALSE	TRUE	6	6	Active	Active
Compound 191	5.07734	0	Active	TRUE	TRUE	5	5	Active	Active
Compound 192	4.47048	>	Inactive	FALSE	TRUE	5	5	Inactive	Inactive
Compound 193	5.30468	0	Inconclusive	FALSE	TRUE	5	5	Active	Active
Compound 194	6.01863	<	Active	FALSE	TRUE	6	5	Active	Active
Compound 195	3.81555	>	Inactive	FALSE	TRUE	4	5	Inactive	Inactive
Compound 196	4.69443	>	Inactive	TRUE	TRUE	5	5	Inactive	Inactive
Compound 197	4.80088	>	Inactive	TRUE	TRUE	5	5	Inactive	Active
Compound 198	4.74777	0	Inactive	TRUE	TRUE	5	5	Inactive	Inactive
Compound 199	3.5	*	Inactive	FALSE	TRUE	4	5	Inactive	Inactive
Compound 200	5.64239	0	Active	FALSE	TRUE	6	6	Active	Active
Compound 201	4.75018	0	Inactive	TRUE	TRUE	5	5	Inactive	Inactive
Compound 202	5.09172	0	Active	TRUE	TRUE	5	5	Active	Inactive
Compound 203	5.69605	0	Active	FALSE	TRUE	5	6	Active	Active
Compound 204	4.89206	>	Inactive	TRUE	TRUE	5	5	Inactive	Active
Compound 205	6.21355	<	Active	FALSE	TRUE	6	5	Active	Active
Compound 206	4.49339	0	Inactive	FALSE	TRUE	4	5	Inactive	Inactive
Compound 207	5.12635	0	Active	TRUE	TRUE	5	5	Active	Inactive
Compound 208	5.14017	0	Active	TRUE	TRUE	5	5	Active	Active
Compound 209	4.34412	>	Inactive	FALSE	TRUE	4	5	Inactive	Inactive
Compound 210	4.30116	0	Inactive	FALSE	TRUE	4	5	Inactive	Inactive
Compound 211	5.04961	0	Active	TRUE	TRUE	5	5	Active	Active
Compound 212	4.91571	>	Inactive	TRUE	TRUE	5	5	Inactive	Inactive
Compound 213	5.68706	0	Active	FALSE	TRUE	6	6	Active	Active
Compound 214	6.40273	<	Active	FALSE	TRUE	6	6	Active	Active
Compound 215	5.79414	0	Active	FALSE	TRUE	6	6	Active	Active
Compound 216	4.47864	>	Inactive	FALSE	TRUE	4	5	Inactive	Inactive
Compound 217	4.58869	>	Inactive	FALSE	TRUE	5	5	Inactive	Inactive
Compound 218	5.41412	0	Active	TRUE	TRUE	6	5	Active	Active
Compound 219	6.45503	<	Active	FALSE	TRUE	6	6	Active	Active
Compound 220	5.30942	0	Active	TRUE	TRUE	5	5	Active	Active
Compound 221	5.69116	0	Active	FALSE	TRUE	6	6	Active	Active
Compound 222	5.50631	0	Active	FALSE	TRUE	6	6	Active	Active
Compound 223	6.68753	0	Active	FALSE	TRUE	6	6	Active	Active
Compound 224	5.57724	0	Active	FALSE	TRUE	6	6	Active	Active
Compound 225	4.09711	>	Inactive	FALSE	TRUE	4	5	Inactive	Inactive
Compound 226	4.68104	>	Inactive	TRUE	TRUE	5	5	Inactive	Inactive
Compound 227	3.8568	>	Inactive	FALSE	TRUE	4	5	Inactive	Inactive
Compound 228	3.5	*	Inactive	FALSE	TRUE	4	6	Inactive	Inactive
Compound 229	5.45614	0	Active	TRUE	TRUE	5	6	Active	Inactive
Compound 230	4.30416	>	Inactive	FALSE	TRUE	4	5	Inactive	Inactive
Compound 231	4.32594	>	Inactive	FALSE	TRUE	4	5	Inactive	Inactive
Compound 232	4.28103	>	Inactive	FALSE	TRUE	4	5	Inactive	Inactive
Compound 233	4.56232	>	Inactive	FALSE	TRUE	4	5	Inactive	Inactive
Compound 234	5.87445	0	Active	FALSE	TRUE	6	6	Active	Active
Compound 235	5.06455	0	Active	TRUE	TRUE	5	5	Active	Inactive
Compound 236	4.32822	>	Inactive	FALSE	TRUE	4	5	Inactive	Inactive
Compound 237	4.78419	>	Inactive	TRUE	TRUE	5	5	Inactive	Inactive
Compound 238	5.63103	0	Active	FALSE	TRUE	6	6	Active	Active
Compound 239	4.33115	>	Inactive	FALSE	TRUE	4	5	Inactive	Inactive
Compound 240	4.5916	>	Inactive	FALSE	TRUE	5	5	Inactive	Inactive
Compound 241	5.94548	0	Active	FALSE	TRUE	6	6	Active	Active
Compound 242	4.60099	>	Inactive	FALSE	TRUE	5	5	Inactive	Inactive
Compound 243	5.89054	0	Active	FALSE	TRUE	6	6	Active	Active
Compound 244	4.05847	>	Inactive	FALSE	TRUE	4	5	Inactive	Inactive
Compound 245	5.9947	0	Active	FALSE	TRUE	6	6	Active	Active
Compound 246	4.12635	>	Inactive	FALSE	TRUE	4	5	Inactive	Inactive
Compound 247	4.99856	>	Inactive	TRUE	TRUE	5	6	Inactive	Active
Compound 248	5.45773	0	Active	FALSE	TRUE	5	6	Active	Active
Compound 249	4.64717	>	Inactive	FALSE	TRUE	5	5	Inactive	Inactive
Compound 250	3.5	*	Inactive	FALSE	TRUE	4	5	Inactive	Inactive
Compound 251	4.66926	>	Inactive	TRUE	TRUE	5	5	Inactive	Inactive
Compound 252	3.5	*	Inactive	FALSE	TRUE	4	5	Inactive	Inactive
Compound 253	5.61192	0	Active	FALSE	TRUE	5	5	Active	Active
Compound 254	4.42828	>	Inactive	FALSE	TRUE	4	5	Inactive	Inactive
Compound 255	4.42021	>	Inactive	FALSE	TRUE	4	5	Inactive	Inactive
Compound 256	4.80627	>	Inactive	TRUE	TRUE	5	5	Inactive	Inactive
Compound 257	4.58747	>	Inactive	FALSE	TRUE	5	6	Inactive	Inactive
Compound 258	4.07594	>	Inactive	FALSE	TRUE	4	5	Inactive	Inactive
Compound 259	4.61995	>	Inactive	FALSE	TRUE	5	5	Inactive	Inactive
Compound 260	5.35932	0	Active	TRUE	TRUE	5	5	Active	Inactive
Compound 261	4.82986	0	Inactive	TRUE	TRUE	5	5	Inactive	Inactive
Compound 262	4.1374	>	Inactive	FALSE	TRUE	4	5	Inactive	Inactive
Compound 263	4.49595	>	Inactive	FALSE	TRUE	5	5	Inactive	Inactive
Compound 264	4.61265	>	Inactive	FALSE	TRUE	5	5	Inactive	Inactive
Compound 265	3.5	*	Inactive	FALSE	TRUE	4	5	Inactive	Inactive
Compound 266	4.57057	>	Inactive	FALSE	TRUE	5	5	Inactive	Inactive
Compound 267	4.91119	>	Inactive	TRUE	TRUE	5	5	Inactive	Active
Compound 268	4.25476	>	Inactive	FALSE	TRUE	4	5	Inactive	Inactive
Compound 269	4.60491	>	Inactive	FALSE	TRUE	5	5	Inactive	Inactive
Compound 270	4.61008	0	Inactive	FALSE	TRUE	5	5	Inactive	Inactive
Compound 271	4.71473	>	Inactive	TRUE	TRUE	5	5	Inactive	Inactive
Compound 272	4.35196	>	Inactive	FALSE	TRUE	4	4	Inactive	Inactive
Compound 273	4.63212	>	Inactive	FALSE	TRUE	5	4	Inactive	Inactive
Compound 274	4.47138	0	Inactive	FALSE	TRUE	5	5	Inactive	Inactive
Compound 275	4.96325	>	Inactive	TRUE	TRUE	5	5	Inactive	Inactive
Compound 276	4.13133	0	Inactive	FALSE	TRUE	4	4	Inactive	Inactive
Compound 277	4.68106	0	Inactive	FALSE	TRUE	5	5	Inactive	Inactive
Compound 278	4.82083	>	Inactive	TRUE	TRUE	5	5	Inactive	Inactive
Compound 279	4.60115	>	Inactive	FALSE	TRUE	5	5	Inactive	Inactive
Compound 280	4.41189	>	Inactive	FALSE	TRUE	4	5	Inactive	Inactive
Compound 281	4.5953	0	Inactive	TRUE	TRUE	4	5	Inactive	Inactive
Compound 282	5.29821	0	Active	TRUE	TRUE	5	5	Active	Active
Compound 283	3.97363	>	Inactive	FALSE	TRUE	4	5	Inactive	Inactive
Compound 284	3.97451	>	Inactive	FALSE	TRUE	4	5	Inactive	Inactive
Compound 285	5.29129	0	Active	TRUE	TRUE	5	5	Active	Active
Compound 286	5.55571	0	Active	FALSE	TRUE	6	6	Active	Active
Compound 287	4.66473	0	Inactive	FALSE	TRUE	4	5	Inactive	Inactive
Compound 288	4.19216	0	Inactive	FALSE	TRUE	5	5	Inactive	Inactive
Compound 289	3.76427	>	Inactive	FALSE	TRUE	4	5	Inactive	Inactive
Compound 290	4.28273	>	Inactive	FALSE	TRUE	4	5	Inactive	Inactive
Compound 291	4.88444	0	Inactive	TRUE	TRUE	5	5	Inactive	Active
Compound 292	4.12472	>	Inactive	FALSE	TRUE	4	5	Inactive	Inactive
Compound 293	5.51364	0	Active	FALSE	TRUE	6	5	Active	Active
Compound 294	4.30471	0	Inactive	FALSE	TRUE	4	5	Inactive	Inactive
Compound 295	5.31739	0	Active	TRUE	TRUE	5	5	Active	Inactive
Compound 296	4.38602	0	Inactive	FALSE	TRUE	5	5	Inactive	Inactive
Compound 297	5.09968	0	Active	TRUE	TRUE	5	5	Active	Active
Compound 298	4.07391	0	Inactive	FALSE	TRUE	4	5	Inactive	Inactive
Compound 299	5.67256	0	Active	FALSE	TRUE	6	6	Active	Active
Compound 300	3.65807	>	Inactive	FALSE	TRUE	4	4	Inactive	Inactive
Compound 301	4.42052	>	Inactive	FALSE	TRUE	5	5	Inactive	Inactive
Compound 302	4.41133	>	Inactive	FALSE	TRUE	4	5	Inactive	Inactive
Compound 303	3.78679	>	Inactive	FALSE	TRUE	4	4	Inactive	Inactive
Compound 304	4.45347	>	Inactive	FALSE	TRUE	5	5	Inactive	Inactive
Compound 305	5.30529	0	Active	FALSE	TRUE	6	6	Active	Active
Compound 306	3.40269	>	Inactive	FALSE	TRUE	4	5	Inactive	Inactive
Compound 307	5.68587	0	Active	FALSE	TRUE	6	6	Active	Active
Compound 308	4.70603	>	Inactive	TRUE	TRUE	5	5	Inactive	Active
Compound 309	5.02035	0	Inactive	TRUE	TRUE	5	5	Inactive	Active
Compound 310	5.49272	0	Active	FALSE	TRUE	6	5	Active	Active
Compound 311	3.5	*	Inactive	FALSE	TRUE	4	5	Inactive	Inactive
Compound 312	3.49883	>	Inactive	FALSE	TRUE	4	5	Inactive	Inactive
Compound 313	5.72809	0	Active	FALSE	TRUE	6	6	Active	Active
Compound 314	4.79925	>	Inactive	TRUE	TRUE	5	6	Inactive	Active
Compound 315	4.01081	0	Inactive	FALSE	TRUE	4	5	Inactive	Inactive
Compound 316	6.4093	<	Active	FALSE	TRUE	6	6	Active	Active
Compound 317	5.37766	0	Active	TRUE	TRUE	5	6	Active	Active
Compound 318	5.24511	0	Active	TRUE	TRUE	5	5	Active	Inactive
Compound 319	4.13059	0	Inactive	FALSE	TRUE	4	5	Inactive	Inactive
Compound 320	4.89258	0	Inactive	TRUE	TRUE	5	5	Inactive	Inactive
Compound 321	3.68286	>	Inactive	FALSE	TRUE	4	5	Inactive	Inactive
Compound 322	5.72421	0	Active	FALSE	TRUE	6	6	Active	Active
Compound 323	6.08167	<	Active	FALSE	TRUE	6	6	Active	Active
Compound 324	5.59724	0	Active	TRUE	TRUE	5	5	Active	Inactive
Compound 325	4.29461	0	Inactive	FALSE	TRUE	4	4	Inactive	Inactive
Compound 326	5.71268	0	Active	FALSE	TRUE	6	6	Active	Active
Compound 327	5.12791	0	Active	TRUE	TRUE	5	5	Active	Active
Compound 328	3.95615	>	Inactive	FALSE	TRUE	4	5	Inactive	Inactive
Compound 329	5.94624	0	Active	FALSE	TRUE	6	6	Active	Active
Compound 330	4.28876	>	Inactive	FALSE	TRUE	4	5	Inactive	Inactive
Compound 331	4.76287	0	Inactive	TRUE	TRUE	5	5	Inactive	Inactive
Compound 332	5.40626	0	Active	FALSE	TRUE	5	5	Active	Active
Compound 333	4.72288	>	Inactive	TRUE	TRUE	5	5	Inactive	Inactive
Compound 334	4.66814	0	Inactive	FALSE	TRUE	5	5	Inactive	Inactive
Compound 335	5.15533	0	Active	TRUE	TRUE	5	5	Active	Inactive
Compound 336	5.43061	0	Active	TRUE	TRUE	5	5	Active	Inactive
Compound 337	5.46568	0	Active	FALSE	TRUE	6	6	Active	Active
Compound 338	6.49042	<	Active	FALSE	TRUE	6	6	Active	Active
Compound 339	4.33442	>	Inactive	FALSE	TRUE	4	5	Inactive	Inactive
Compound 340	6.70863	<	Active	FALSE	TRUE	6	5	Active	Active
Compound 341	4.85256	>	Inactive	TRUE	TRUE	5	5	Inactive	Inactive
Compound 342	4.40691	>	Inactive	FALSE	TRUE	5	5	Inactive	Inactive
Compound 343	3.7732	>	Inactive	FALSE	TRUE	4	5	Inactive	Inactive
Compound 344	4.26424	0	Inactive	FALSE	TRUE	4	5	Inactive	Inactive
Compound 345	4.25182	0	Inactive	FALSE	TRUE	4	4	Inactive	Inactive
Compound 346	5.68533	0	Active	FALSE	TRUE	6	6	Active	Active
Compound 347	5.14871	0	Active	TRUE	TRUE	5	5	Active	Active
Compound 348	3.5	*	Inactive	FALSE	TRUE	4	5	Inactive	Inactive
Compound 349	5.11391	0	Active	TRUE	TRUE	5	5	Active	Active
Compound 350	4.39535	>	Inactive	FALSE	TRUE	4	5	Inactive	Inactive
Compound 351	5.10289	0	Inconclusive	TRUE	TRUE	5	5	Active	Active
Compound 352	4.28759	>	Inactive	FALSE	TRUE	4	5	Inactive	Inactive
Compound 353	4.01758	>	Inactive	FALSE	TRUE	4	5	Inactive	Inactive
Compound 354	5.28833	0	Active	TRUE	TRUE	5	5	Active	Active
Compound 355	5.34528	0	Active	TRUE	TRUE	5	5	Active	Active
Compound 356	5.51359	0	Active	FALSE	TRUE	5	5	Active	Active
Compound 357	4.78139	>	Inactive	TRUE	TRUE	5	5	Inactive	Inactive
Compound 358	5.57831	0	Active	FALSE	TRUE	6	6	Active	Active
Compound 359	5.12325	0	Active	TRUE	TRUE	5	5	Active	Active
Compound 360	5.7749	0	Active	TRUE	TRUE	6	6	Active	Inactive
Compound 361	5.65779	0	Active	FALSE	TRUE	6	6	Active	Active
Compound 362	4.79535	>	Inactive	TRUE	TRUE	5	5	Inactive	Active
Compound 363	5.18542	0	Inconclusive	TRUE	TRUE	5	5	Active	Active
Compound 364	4.9245	0	Inactive	TRUE	TRUE	5	5	Inactive	Active
Compound 365	5.49218	0	Active	TRUE	TRUE	5	5	Active	Active
Compound 366	4.34733	0	Inactive	FALSE	TRUE	4	5	Inactive	Inactive
Compound 367	4.76385	>	Inactive	TRUE	TRUE	5	5	Inactive	Inactive
Compound 368	4.79369	>	Inactive	TRUE	TRUE	5	5	Inactive	Inactive
Compound 369	5.58936	0	Active	FALSE	TRUE	6	5	Active	Active
Compound 370	5.41845	0	Active	FALSE	TRUE	5	6	Active	Active
Compound 371	5.12953	0	Active	TRUE	TRUE	5	5	Active	Inactive
Compound 372	5.82014	0	Active	FALSE	TRUE	6	6	Active	Active
Compound 373	4.68024	0	Inactive	TRUE	TRUE	5	5	Inactive	Inactive
Compound 374	5.29046	0	Active	TRUE	TRUE	5	5	Active	Active
Compound 375	5.42219	0	Active	FALSE	TRUE	5	5	Active	Active
Compound 376	4.87838	>	Inactive	TRUE	TRUE	5	6	Inactive	Active
Compound 377	4.22473	>	Inactive	FALSE	TRUE	4	5	Inactive	Inactive
Compound 378	6.53507	0	Active	FALSE	TRUE	6	6	Active	Active
Compound 379	5.95247	0	Active	FALSE	TRUE	6	6	Active	Active
Compound 380	4.31825	>	Inactive	FALSE	TRUE	4	5	Inactive	Inactive
Compound 381	5.66576	0	Active	TRUE	TRUE	6	5	Active	Active
Compound 382	4.83762	>	Inactive	TRUE	TRUE	5	5	Inactive	Inactive
Compound 383	3.59326	>	Inactive	FALSE	TRUE	4	4	Inactive	Inactive
Compound 384	5.75057	0	Active	FALSE	TRUE	6	6	Active	Active
Compound 385	4.62738	>	Inactive	FALSE	TRUE	5	5	Inactive	Inactive
Compound 386	4.84033	>	Inactive	TRUE	TRUE	5	5	Inactive	Active
Compound 387	3.56765	>	Inactive	FALSE	TRUE	4	5	Inactive	Inactive
Compound 388	5.83374	0	Active	TRUE	TRUE	6	6	Active	Active
Compound 389	5.24838	0	Active	TRUE	TRUE	5	5	Active	Active
Compound 390	4.42412	>	Inactive	FALSE	TRUE	4	5	Inactive	Inactive
Compound 391	4.34661	0	Inactive	FALSE	TRUE	5	5	Inactive	Inactive
Compound 392	6.03542	<	Active	FALSE	TRUE	6	5	Active	Active
Compound 393	4.18947	>	Inactive	FALSE	TRUE	4	5	Inactive	Inactive
Compound 394	5.44923	0	Active	FALSE	TRUE	5	5	Active	Active
Compound 395	4.48867	>	Inactive	FALSE	TRUE	5	5	Inactive	Inactive
Compound 396	4.37491	0	Inactive	FALSE	TRUE	5	5	Inactive	Inactive
Compound 397	3.79823	>	Inactive	FALSE	TRUE	4	4	Inactive	Inactive
Compound 398	3.5	*	Inactive	FALSE	TRUE	4	5	Inactive	Inactive
Compound 399	5.94716	0	Active	FALSE	TRUE	6	6	Active	Active
Compound 400	6.00191	<	Active	FALSE	TRUE	6	5	Active	Active
Compound 401	5.88913	0	Active	TRUE	TRUE	6	6	Active	Inactive
Compound 402	5.17696	0	Active	TRUE	TRUE	5	5	Active	Inactive
Compound 403	4.26133	>	Inactive	FALSE	TRUE	4	5	Inactive	Inactive
Compound 404	4.79647	>	Inactive	TRUE	TRUE	5	5	Inactive	Inactive
Compound 405	5.90702	0	Active	FALSE	TRUE	6	6	Active	Active
Compound 406	4.06538	0	Inactive	FALSE	TRUE	4	5	Inactive	Inactive
Compound 407	6.50252	<	Active	FALSE	TRUE	6	6	Active	Active
Compound 408	5.87696	0	Active	FALSE	TRUE	6	6	Active	Active
Compound 409	4.6822	0	Inactive	TRUE	TRUE	5	5	Inactive	Inactive
Compound 410	5.29744	0	Active	TRUE	TRUE	6	6	Active	Active
Compound 411	5.67378	0	Active	FALSE	TRUE	5	5	Active	Active
Compound 412	6.3949	<	Active	FALSE	TRUE	6	6	Active	Active
Compound 413	5.38612	0	Active	TRUE	TRUE	6	6	Active	Active
Compound 414	3.80587	>	Inactive	FALSE	TRUE	4	5	Inactive	Inactive
Compound 415	4.92114	>	Inactive	TRUE	TRUE	5	5	Inactive	Inactive
Compound 416	4.30174	>	Inactive	FALSE	TRUE	5	5	Inactive	Inactive
Compound 417	5.11685	0	Active	TRUE	TRUE	5	5	Active	Active
Compound 418	4.78737	>	Inactive	TRUE	TRUE	5	5	Inactive	Inactive
Compound 419	5.44479	0	Active	FALSE	TRUE	6	6	Active	Active
Compound 420	5.65556	0	Active	FALSE	TRUE	6	6	Active	Active
Compound 421	5.47032	0	Active	TRUE	TRUE	5	5	Active	Inactive
Compound 422	5.89788	0	Active	FALSE	TRUE	6	6	Active	Active
Compound 423	3.87365	>	Inactive	FALSE	TRUE	4	4	Inactive	Inactive
Compound 424	5.37409	0	Active	FALSE	TRUE	5	5	Active	Active
Compound 425	4.19781	0	Inactive	FALSE	TRUE	4	5	Inactive	Inactive
Compound 426	4.17707	0	Inactive	FALSE	TRUE	4	4	Inactive	Inactive
Compound 427	4.48954	0	Inactive	FALSE	TRUE	5	5	Inactive	Inactive
Compound 428	5.52934	0	Active	FALSE	TRUE	6	5	Active	Active
Compound 429	4.60356	>	Inactive	FALSE	TRUE	5	5	Inactive	Inactive
Compound 430	5.35508	0	Active	TRUE	TRUE	5	5	Active	Inactive
Compound 431	4.77349	>	Inactive	TRUE	TRUE	5	5	Inactive	Active
Compound 432	5.23534	0	Inconclusive	FALSE	TRUE	5	5	Active	Active
Compound 433	5.37247	0	Active	FALSE	TRUE	5	5	Active	Active
Compound 434	4.97386	>	Inactive	TRUE	TRUE	5	5	Inactive	Active
Compound 435	3.93761	>	Inactive	FALSE	TRUE	4	4	Inactive	Inactive
Compound 436	4.34911	0	Inactive	FALSE	TRUE	4	4	Inactive	Inactive
Compound 437	5.45062	0	Active	FALSE	TRUE	6	5	Active	Active
Compound 438	4.42301	0	Inactive	FALSE	TRUE	5	5	Inactive	Inactive
Compound 439	3.5	*	Inactive	FALSE	TRUE	4	5	Inactive	Inactive
Compound 440	4.26518	>	Inactive	FALSE	TRUE	4	5	Inactive	Inactive
Compound 441	5.20795	0	Inconclusive	FALSE	TRUE	5	5	Active	Active
Compound 442	4.54129	>	Inactive	FALSE	TRUE	4	5	Inactive	Inactive
Compound 443	4.96408	>	Inactive	TRUE	TRUE	5	5	Inactive	Inactive
Compound 444	5.47552	0	Active	TRUE	TRUE	5	5	Active	Inactive
Compound 445	6.65988	<	Active	FALSE	TRUE	6	6	Active	Active
Compound 446	3.5	*	Inactive	FALSE	TRUE	4	5	Inactive	Inactive
Compound 447	5.9109	0	Active	FALSE	TRUE	6	6	Active	Active
Compound 448	3.71658	>	Inactive	FALSE	TRUE	4	4	Inactive	Inactive
Compound 449	3.95547	>	Inactive	FALSE	TRUE	4	5	Inactive	Inactive
Compound 450	4.02247	0	Inactive	FALSE	TRUE	4	4	Inactive	Inactive
Compound 451	4.70578	0	Inactive	TRUE	TRUE	5	5	Inactive	Active
Compound 452	3.70725	>	Inactive	FALSE	TRUE	4	4	Inactive	Inactive
Compound 453	5.40072	0	Active	TRUE	TRUE	5	5	Active	Inactive
Compound 454	5.64969	0	Active	FALSE	TRUE	6	6	Active	Active
Compound 455	4.69008	0	Inactive	FALSE	TRUE	5	5	Inactive	Inactive
Compound 456	4.89754	>	Inactive	TRUE	TRUE	5	5	Inactive	Inactive
Compound 457	4.03579	0	Inactive	FALSE	TRUE	4	4	Inactive	Inactive
Compound 458	4.69671	0	Inactive	TRUE	TRUE	5	5	Inactive	Active
Compound 459	5.04475	0	Inconclusive	TRUE	TRUE	5	5	Inactive	Inactive
Compound 460	5.03104	0	Inactive	TRUE	TRUE	5	5	Inactive	Inactive
Compound 461	4.77197	0	Inactive	TRUE	TRUE	5	5	Inactive	Inactive
Compound 462	5.57672	0	Active	FALSE	TRUE	5	5	Active	Active
Compound 463	4.43282	0	Inactive	FALSE	TRUE	5	5	Inactive	Inactive
Compound 464	4.32851	>	Inactive	FALSE	TRUE	4	5	Inactive	Inactive
Compound 465	4.49067	>	Inactive	FALSE	TRUE	4	5	Inactive	Inactive
Compound 466	5.5925	0	Active	FALSE	TRUE	6	6	Active	Active
Compound 467	4.38688	>	Inactive	FALSE	TRUE	4	5	Inactive	Inactive
Compound 468	3.5	*	Inactive	FALSE	TRUE	4	5	Inactive	Inactive
Compound 469	3.4471	>	Inactive	FALSE	TRUE	4	4	Inactive	Inactive
Compound 470	4.42141	0	Inactive	FALSE	TRUE	4	5	Inactive	Inactive
Compound 471	4.25024	>	Inactive	FALSE	TRUE	4	4	Inactive	Inactive
Compound 472	3.5	*	Inactive	FALSE	TRUE	4	4	Inactive	Inactive
Compound 473	5.49397	0	Active	FALSE	TRUE	6	6	Active	Active
Compound 474	4.32064	>	Inactive	FALSE	TRUE	4	5	Inactive	Inactive
Compound 475	4.52335	>	Inactive	FALSE	TRUE	4	5	Inactive	Inactive
Compound 476	5.13174	0	Inconclusive	TRUE	TRUE	5	5	Inactive	Inactive
Compound 477	3.5	*	Inactive	FALSE	TRUE	4	4	Inactive	Inactive
Compound 478	4.09731	>	Inactive	FALSE	TRUE	4	4	Inactive	Inactive
Compound 479	4.98441	>	Inactive	TRUE	TRUE	5	4	Inactive	Inactive
Compound 480	4.54699	>	Inactive	FALSE	TRUE	4	5	Inactive	Inactive
Compound 481	3.5	*	Inactive	FALSE	TRUE	4	5	Inactive	Inactive
Compound 482	3.5	*	Inactive	FALSE	TRUE	4	4	Inactive	Inactive
Compound 483	5.19522	0	Inactive	TRUE	TRUE	5	5	Inactive	Active
Compound 484	7.04637	<	Active	FALSE	TRUE	7	6	Active	Active
Compound 485	4.87073	>	Inactive	TRUE	TRUE	5	5	Inactive	Inactive
Compound 486	7.2312	<	Active	FALSE	TRUE	7	5	Active	Active
Compound 487	5.23713	0	Active	TRUE	TRUE	5	5	Active	Active
Compound 488	5.87253	0	Active	FALSE	TRUE	6	6	Active	Active
Compound 489	5.9662	0	Active	FALSE	TRUE	6	6	Active	Active
Compound 490	5.59397	0	Active	FALSE	TRUE	5	5	Active	Active
Compound 491	5.32463	0	Active	TRUE	TRUE	5	5	Active	Active
Compound 492	6.44728	<	Active	FALSE	TRUE	6	5	Active	Active
Compound 493	5.20226	0	Active	TRUE	TRUE	5	5	Active	Active
Compound 494	5.95799	0	Active	FALSE	TRUE	6	6	Active	Active
Compound 495	5.45348	0	Active	FALSE	TRUE	6	5	Active	Active
Compound 496	3.5	*	Inactive	FALSE	TRUE	4	5	Inactive	Inactive
Compound 497	5.70214	0	Active	FALSE	TRUE	6	6	Active	Active
Compound 498	3.5	*	Inactive	FALSE	TRUE	4	4	Inactive	Inactive
Compound 499	5.03996	0	Active	TRUE	TRUE	5	5	Active	Inactive
Compound 500	4.16225	>	Inactive	FALSE	TRUE	4	5	Inactive	Inactive
Compound 501	4.28765	>	Inactive	FALSE	TRUE	4	5	Inactive	Inactive
Compound 502	5.19298	>	Inactive	FALSE	TRUE	5	5	Inactive	Inactive
Compound 503	4.5	*	Inactive	FALSE	TRUE	5	5	Inactive	Inactive
Compound 504	3.5	*	Inactive	FALSE	TRUE	4	5	Inactive	Inactive
Compound 505	4.29118	>	Inactive	FALSE	TRUE	4	5	Inactive	Inactive
Compound 506	5.18869	0	Active	TRUE	TRUE	5	5	Active	Inactive
Compound 507	4.96876	>	Active	TRUE	TRUE	5	5	Active	Active
Compound 508	5.27469	0	Active	TRUE	TRUE	5	5	Active	Active
Compound 509	4.32729	>	Inactive	FALSE	TRUE	4	5	Inactive	Inactive
Compound 510	5.07774	0	Active	TRUE	TRUE	5	5	Active	Active
Compound 511	3.5	*	Inactive	FALSE	TRUE	4	5	Inactive	Inactive
Compound 512	5.63757	0	Active	FALSE	TRUE	6	6	Active	Active
Compound 513	4.16747	>	Inactive	FALSE	TRUE	4	5	Inactive	Inactive
Compound 514	4.4938	>	Inactive	FALSE	TRUE	5	5	Inactive	Inactive
Compound 515	4.85536	>	Inactive	TRUE	TRUE	5	5	Inactive	Inactive
Compound 516	4.26633	>	Inactive	FALSE	TRUE	4	4	Inactive	Inactive
Compound 517	4.29219	0	Inactive	FALSE	TRUE	4	4	Inactive	Inactive
Compound 518	4.45127	0	Inactive	FALSE	TRUE	4	5	Inactive	Inactive
Compound 519	4.41939	>	Inactive	FALSE	TRUE	4	5	Inactive	Inactive
Compound 520	4.89501	>	Inactive	TRUE	TRUE	5	5	Inactive	Inactive
Compound 521	4.35612	>	Inactive	FALSE	TRUE	4	5	Inactive	Inactive
Compound 522	3.5	*	Inactive	FALSE	TRUE	3	4	Inactive	Inactive
Compound 523	3.5	*	Inactive	FALSE	TRUE	4	5	Inactive	Inactive
Compound 524	4.52705	>	Inactive	FALSE	TRUE	5	5	Inactive	Inactive
Compound 525	6.63536	<	Active	FALSE	TRUE	7	6	Active	Active
Compound 526	3.96384	>	Inactive	FALSE	TRUE	4	5	Inactive	Inactive
Compound 527	4.71163	0	Inactive	TRUE	TRUE	5	5	Inactive	Inactive
Compound 528	4.8369	>	Inactive	TRUE	TRUE	5	5	Inactive	Inactive
Compound 529	4.05631	>	Inactive	FALSE	TRUE	4	5	Inactive	Inactive
Compound 530	4.16949	>	Inactive	FALSE	TRUE	4	5	Inactive	Inactive
Compound 531	4.51121	>	Inactive	FALSE	TRUE	5	5	Inactive	Inactive
Compound 532	4.87731	0	Inactive	TRUE	TRUE	5	5	Inactive	Active
Compound 533	5.6433	>	Inactive	FALSE	TRUE	5	5	Inactive	Inactive
Compound 534	6.37941	<	Active	FALSE	TRUE	6	5	Active	Active
Compound 535	3.5	*	Inactive	FALSE	TRUE	4	5	Inactive	Inactive
Compound 536	6.26942	0	Active	FALSE	TRUE	6	6	Active	Active
Compound 537	6.57118	0	Active	FALSE	TRUE	6	6	Active	Active
Compound 538	4.86344	>	Inactive	TRUE	TRUE	5	5	Inactive	Active
Compound 539	3.5	*	Inactive	FALSE	TRUE	4	5	Inactive	Inactive
Compound 540	4.45831	>	Inactive	FALSE	TRUE	4	5	Inactive	Inactive
Compound 541	4.10411	>	Inactive	FALSE	TRUE	4	5	Inactive	Inactive
Compound 542	3.5	*	Inactive	FALSE	TRUE	4	5	Inactive	Inactive
Compound 543	3.5	*	Inactive	FALSE	TRUE	4	5	Inactive	Inactive
Compound 544	5.19318	>	Inactive	FALSE	TRUE	5	5	Inactive	Inactive
Compound 545	4.89726	>	Inactive	TRUE	TRUE	5	6	Inactive	Active
Compound 546	4.99547	>	Inactive	TRUE	TRUE	5	5	Inactive	Inactive
Compound 547	6.59128	<	Active	FALSE	TRUE	6	5	Active	Active
Compound 548	4.85531	>	Inactive	TRUE	TRUE	5	5	Inactive	Inactive
Compound 549	4.61793	>	Inactive	FALSE	TRUE	5	5	Inactive	Inactive
Compound 550	4.75835	>	Inactive	TRUE	TRUE	5	5	Inactive	Inactive
Compound 551	4.47374	>	Inactive	FALSE	TRUE	4	5	Inactive	Inactive
Compound 552	4.42443	>	Inactive	FALSE	TRUE	4	5	Inactive	Inactive
Compound 553	4.26442	>	Inactive	FALSE	TRUE	4	5	Inactive	Inactive
Compound 554	4.33526	>	Inactive	FALSE	TRUE	5	5	Inactive	Inactive
Compound 555	4.59269	>	Inactive	FALSE	TRUE	5	6	Inactive	Inactive
Compound 556	5.72482	0	Active	FALSE	TRUE	5	6	Active	Active
Compound 557	5.04904	0	Active	TRUE	TRUE	5	5	Active	Active
Compound 558	4.14881	>	Inactive	FALSE	TRUE	4	4	Inactive	Inactive
Compound 559	5.73732	0	Active	FALSE	TRUE	6	6	Active	Active
Compound 560	4.41464	>	Inactive	FALSE	TRUE	5	5	Inactive	Inactive
Compound 561	4.5037	>	Inactive	FALSE	TRUE	4	5	Inactive	Inactive
Compound 562	5.97072	0	Active	FALSE	TRUE	6	6	Active	Active
Compound 563	5.45958	0	Active	FALSE	TRUE	5	5	Active	Active
Compound 564	4.43954	>	Inactive	FALSE	TRUE	4	5	Inactive	Inactive
Compound 565	4.79805	>	Inactive	TRUE	TRUE	5	5	Inactive	Inactive
Compound 566	4.93805	0	Inconclusive	FALSE	TRUE	5	5	Inactive	Inactive
Compound 567	4.83494	>	Inactive	TRUE	TRUE	5	5	Inactive	Active
Compound 568	4.22047	>	Inactive	FALSE	TRUE	4	5	Inactive	Inactive
Compound 569	4.98045	>	Inactive	TRUE	TRUE	5	5	Inactive	Inactive
Compound 570	4.47741	>	Inactive	FALSE	TRUE	5	5	Inactive	Inactive
Compound 571	5.57277	0	Active	FALSE	TRUE	5	6	Active	Active
Compound 572	5.24608	0	Active	TRUE	TRUE	5	5	Active	Active
Compound 573	5.1314	0	Active	TRUE	TRUE	5	5	Active	Active
Compound 574	5.36122	0	Active	FALSE	TRUE	5	5	Active	Active
Compound 575	5.01338	0	Active	TRUE	TRUE	5	5	Active	Active
Compound 576	4.20106	>	Inactive	FALSE	TRUE	4	5	Inactive	Inactive
Compound 577	3.5	*	Inactive	FALSE	TRUE	4	5	Inactive	Inactive
Compound 578	4.38617	>	Inactive	FALSE	TRUE	5	5	Inactive	Inactive
Compound 579	6.60338	<	Active	FALSE	TRUE	6	6	Active	Active
Compound 580	3.5	*	Inactive	FALSE	TRUE	4	5	Inactive	Inactive
Compound 581	5.52994	0	Active	FALSE	TRUE	6	5	Active	Active
Compound 582	4.42258	>	Inactive	FALSE	TRUE	4	5	Inactive	Inactive
Compound 583	5.62604	0	Inconclusive	FALSE	TRUE	5	6	Inactive	Inactive
Compound 584	5.35742	>	Inactive	FALSE	TRUE	5	5	Inactive	Inactive
Compound 585	3.5	*	Inactive	FALSE	TRUE	4	4	Inactive	Inactive
Compound 586	4.41498	>	Inactive	FALSE	TRUE	4	5	Inactive	Inactive
Compound 587	5.65081	0	Active	FALSE	TRUE	6	6	Active	Active
Compound 588	5.61118	0	Active	FALSE	TRUE	5	5	Active	Active
Compound 589	5.80623	0	Active	FALSE	TRUE	6	6	Active	Active
Compound 590	4.37757	>	Inactive	FALSE	TRUE	5	5	Inactive	Inactive
Compound 591	6.31876	<	Active	FALSE	TRUE	6	6	Active	Active
Compound 592	5.7654	0	Active	FALSE	TRUE	6	6	Active	Active
Compound 593	5.70619	0	Active	FALSE	TRUE	6	6	Active	Active
Compound 594	5.41451	0	Active	TRUE	TRUE	5	5	Active	Active
Compound 595	3.5	*	Inactive	FALSE	TRUE	4	5	Inactive	Inactive
Compound 596	5.34137	0	Active	TRUE	TRUE	6	5	Active	Active
Compound 597	5.38819	0	Active	TRUE	TRUE	5	5	Active	Active
Compound 598	4.61722	>	Inactive	FALSE	TRUE	5	5	Inactive	Inactive
Compound 599	4.49255	>	Inactive	FALSE	TRUE	5	5	Inactive	Inactive
Compound 600	4.3534	>	Inactive	FALSE	TRUE	4	5	Inactive	Inactive
Compound 601	4.19906	>	Inactive	FALSE	TRUE	4	5	Inactive	Inactive
Compound 602	5.18887	0	Active	TRUE	TRUE	6	6	Active	Active
Compound 603	5.59084	0	Active	FALSE	TRUE	6	6	Active	Active
Compound 604	5.21192	0	Active	TRUE	TRUE	5	5	Active	Inactive
Compound 605	4.40829	>	Inactive	TRUE	TRUE	4	4	Inactive	Inactive
Compound 606	4.66363	>	Inactive	TRUE	TRUE	5	5	Inactive	Active
Compound 607	4.46038	>	Inactive	FALSE	TRUE	5	5	Inactive	Inactive
Compound 608	5.43025	0	Inconclusive	FALSE	TRUE	5	5	Inactive	Inactive
Compound 609	4.40302	>	Inactive	FALSE	TRUE	4	5	Inactive	Inactive
Compound 610	4.75239	>	Inactive	TRUE	TRUE	5	5	Inactive	Inactive
Compound 611	4.5	*	Inactive	FALSE	TRUE	5	5	Inactive	Inactive
Compound 612	3.5	*	Inactive	FALSE	TRUE	4	5	Inactive	Inactive
Compound 613	5.6102	0	Active	FALSE	TRUE	6	6	Active	Active
Compound 614	5.11861	0	Active	TRUE	TRUE	5	5	Active	Inactive
Compound 615	4.46226	>	Inactive	FALSE	TRUE	4	5	Inactive	Inactive
Compound 616	4.78738	>	Inactive	FALSE	TRUE	5	5	Inactive	Inactive
Compound 617	5.5445	0	Active	FALSE	TRUE	6	5	Active	Active
Compound 618	5.58799	0	Active	FALSE	TRUE	6	6	Active	Active
Compound 619	4.79678	>	Inactive	TRUE	TRUE	5	5	Inactive	Inactive
Compound 620	4.49103	>	Inactive	FALSE	TRUE	5	5	Inactive	Inactive
Compound 621	4.57931	>	Inactive	FALSE	TRUE	5	5	Inactive	Inactive
Compound 622	5.17416	0	Active	TRUE	TRUE	5	5	Active	Active
Compound 623	4.57372	>	Inactive	TRUE	TRUE	5	5	Inactive	Inactive
Compound 624	5.68231	0	Active	FALSE	TRUE	5	5	Active	Active
Compound 625	5.24709	0	Active	TRUE	TRUE	5	5	Active	Active
Compound 626	6.0131	<	Active	FALSE	TRUE	6	5	Active	Active
Compound 627	5.42078	0	Active	TRUE	TRUE	5	5	Active	Active
Compound 628	4.29286	>	Inactive	FALSE	TRUE	4	5	Inactive	Inactive
Compound 629	4.10042	>	Inactive	FALSE	TRUE	5	5	Inactive	Inactive
Compound 630	4.70561	>	Inactive	TRUE	TRUE	5	5	Inactive	Inactive
Compound 631	5.3133	0	Active	FALSE	TRUE	5	5	Active	Active
Compound 632	4.88539	>	Active	TRUE	TRUE	5	5	Active	Inactive
Compound 633	3.5	*	Inactive	FALSE	TRUE	4	5	Inactive	Inactive
Compound 634	3.5	*	Inactive	FALSE	TRUE	4	5	Inactive	Inactive
Compound 635	3.5	*	Inactive	FALSE	TRUE	4	5	Inactive	Inactive
Compound 636	3.5	*	Inactive	FALSE	TRUE	4	5	Inactive	Inactive
Compound 637	4.64222	>	Inactive	FALSE	TRUE	5	5	Inactive	Inactive
Compound 638	4.47611	>	Inactive	FALSE	TRUE	4	5	Inactive	Inactive
Compound 639	4.5	*	Inactive	FALSE	TRUE	5	5	Inactive	Inactive
Compound 640	5.65965	0	Active	FALSE	TRUE	5	6	Active	Active
Compound 641	4.67602	>	Inactive	TRUE	TRUE	5	5	Inactive	Active
Compound 642	4.54521	>	Inactive	TRUE	TRUE	5	5	Inactive	Inactive
Compound 643	5.50397	0	Active	FALSE	TRUE	5	5	Active	Active
Compound 644	5.37981	0	Active	FALSE	TRUE	5	5	Active	Active
Compound 645	4.5	*	Inactive	FALSE	TRUE	5	5	Inactive	Inactive
Compound 646	4.47962	>	Inactive	FALSE	TRUE	4	5	Inactive	Inactive
Compound 647	4.63006	>	Inactive	FALSE	TRUE	4	5	Inactive	Inactive
Compound 648	4.52956	>	Inactive	FALSE	TRUE	5	5	Inactive	Inactive
Compound 649	4.29256	>	Inactive	FALSE	TRUE	4	4	Inactive	Inactive
Compound 650	4.90165	>	Inactive	TRUE	TRUE	5	5	Inactive	Inactive
Compound 651	4.52069	>	Inactive	FALSE	TRUE	4	5	Inactive	Inactive
Compound 652	5.38943	0	Active	FALSE	TRUE	5	6	Active	Active
Compound 653	5.3523	0	Active	FALSE	TRUE	5	5	Active	Active
Compound 654	5.56159	0	Active	FALSE	TRUE	5	5	Active	Active
Compound 655	5.22012	0	Active	TRUE	TRUE	5	5	Active	Inactive
Compound 656	4.5	*	Inactive	FALSE	TRUE	5	5	Inactive	Inactive
Compound 657	4.96383	>	Inactive	TRUE	TRUE	5	5	Inactive	Inactive
Compound 658	5.06226	0	Active	TRUE	TRUE	5	5	Active	Inactive
Compound 659	4.4277	>	Inactive	TRUE	TRUE	4	5	Inactive	Inactive
Compound 660	5.53896	0	Active	TRUE	TRUE	5	5	Active	Inactive
Compound 661	4.96027	>	Inactive	TRUE	TRUE	5	5	Inactive	Inactive
Compound 662	4.5	*	Inactive	FALSE	TRUE	4	5	Inactive	Inactive
Compound 663	5.7597	0	Inconclusive	FALSE	TRUE	6	6	Active	Active
Compound 664	4.36359	>	Inactive	FALSE	TRUE	4	5	Inactive	Inactive
Compound 665	3.5	*	Inactive	FALSE	TRUE	4	5	Inactive	Inactive
Compound 666	3.5	*	Inactive	FALSE	TRUE	4	5	Inactive	Inactive
Compound 667	5.11328	>	Inactive	FALSE	TRUE	5	5	Inactive	Inactive
Compound 668	4.5	*	Inactive	FALSE	TRUE	5	5	Inactive	Inactive
Compound 669	4.51057	>	Inactive	TRUE	TRUE	5	5	Inactive	Inactive
Compound 670	3.5	*	Inactive	FALSE	TRUE	3	5	Inactive	Inactive
Compound 671	4.17055	>	Inactive	FALSE	TRUE	5	5	Inactive	Inactive
Compound 672	3.2342	>	Inactive	FALSE	TRUE	3	5	Inactive	Inactive
Compound 673	3.02288	*	Inactive	FALSE	TRUE	3	5	Inactive	Inactive
Compound 674	5.46396	0	Active	FALSE	TRUE	5	5	Active	Active
Compound 675	4.5	*	Inactive	FALSE	TRUE	5	5	Inactive	Inactive
Compound 676	3.5	*	Inactive	FALSE	TRUE	4	5	Inactive	Inactive
Compound 677	3.5	*	Inactive	FALSE	TRUE	4	5	Inactive	Inactive
Compound 678	5.06516	0	Inconclusive	TRUE	TRUE	5	5	Inactive	Inactive
Compound 679	4.5	*	Inactive	FALSE	TRUE	5	5	Inactive	Inactive
Compound 680	3.5	*	Inactive	FALSE	TRUE	4	5	Inactive	Inactive
Compound 681	4.63017	>	Inactive	FALSE	TRUE	5	5	Inactive	Inactive
Compound 682	4.60917	>	Inactive	FALSE	TRUE	5	5	Inactive	Inactive
Compound 683	4.65521	>	Inactive	FALSE	TRUE	5	5	Inactive	Inactive
Compound 684	3.5	*	Inactive	FALSE	TRUE	4	5	Inactive	Inactive
Compound 685	3.5	*	Inactive	FALSE	TRUE	4	5	Inactive	Inactive
Compound 686	4.67983	>	Inactive	TRUE	TRUE	5	5	Inactive	Inactive
Compound 687	4.63994	>	Inactive	TRUE	TRUE	4	5	Inactive	Inactive
Compound 688	5.39623	0	Active	TRUE	TRUE	5	5	Active	Inactive
Compound 689	3.5	*	Inactive	FALSE	TRUE	4	5	Inactive	Inactive
Compound 690	3.5	*	Inactive	FALSE	TRUE	4	5	Inactive	Inactive
Compound 691	3.5	*	Inactive	FALSE	TRUE	4	5	Inactive	Inactive
Compound 692	3.5	*	Inactive	FALSE	TRUE	4	5	Inactive	Inactive
Compound 693	3.5	*	Inactive	FALSE	TRUE	4	5	Inactive	Inactive
Compound 694	4.44525	>	Inactive	FALSE	TRUE	4	5	Inactive	Inactive
Compound 695	4.36829	>	Inactive	FALSE	TRUE	4	5	Inactive	Inactive
Compound 696	5.36893	0	Active	FALSE	TRUE	5	5	Active	Active
Compound 697	3.5	*	Inactive	FALSE	TRUE	4	5	Inactive	Inactive
Compound 698	4.27844	>	Inactive	FALSE	TRUE	4	5	Inactive	Inactive
Compound 699	3.80418	>	Inactive	FALSE	TRUE	4	5	Inactive	Inactive
Compound 700	5.47673	0	Active	FALSE	TRUE	5	5	Active	Active
Compound 701	5.58865	0	Active	FALSE	TRUE	5	5	Active	Active
Compound 702	3.5	*	Inactive	FALSE	TRUE	3	5	Inactive	Inactive
Compound 703	3.5	*	Inactive	FALSE	TRUE	4	5	Inactive	Inactive
Compound 704	6.04644	<	Active	FALSE	TRUE	6	6	Active	Active
Compound 705	4.97015	>	Active	TRUE	TRUE	5	5	Active	Inactive
Compound 706	5.34507	0	Active	TRUE	TRUE	5	5	Active	Active
Compound 707	5.46906	>	Inactive	FALSE	TRUE	5	5	Inactive	Inactive
Compound 708	4.6244	>	Inactive	FALSE	TRUE	5	5	Inactive	Inactive
Compound 709	4.31145	>	Inactive	FALSE	TRUE	4	5	Inactive	Inactive
Compound 710	5.04117	0	Active	TRUE	TRUE	5	5	Active	Active
Compound 711	5.54312	0	Active	FALSE	TRUE	6	6	Active	Active
Compound 712	4.63148	>	Inactive	FALSE	TRUE	5	5	Inactive	Inactive
Compound 713	4.24985	>	Inactive	FALSE	TRUE	4	5	Inactive	Inactive
Compound 714	5.63509	0	Active	FALSE	TRUE	5	5	Active	Active
Compound 715	6.01108	<	Active	FALSE	TRUE	6	6	Active	Active
Compound 716	4.39374	>	Inactive	FALSE	TRUE	5	5	Inactive	Inactive
Compound 717	4.96162	>	Active	TRUE	TRUE	5	5	Active	Inactive
Compound 718	4.15047	>	Inactive	FALSE	TRUE	4	5	Inactive	Inactive
Compound 719	4.59775	>	Inactive	TRUE	TRUE	5	5	Inactive	Inactive
Compound 720	4.71842	>	Inactive	TRUE	TRUE	5	5	Inactive	Inactive
Compound 721	5.02365	0	Active	TRUE	TRUE	5	5	Active	Inactive
Compound 722	5.38074	0	Active	TRUE	TRUE	5	5	Active	Active
Compound 723	4.58557	>	Inactive	FALSE	TRUE	5	5	Inactive	Inactive
Compound 724	4.5	*	Inactive	FALSE	TRUE	5	6	Inactive	Inactive
Compound 725	4.2807	>	Inactive	FALSE	TRUE	4	5	Inactive	Inactive
Compound 726	4.83998	>	Inactive	TRUE	TRUE	5	5	Inactive	Inactive
Compound 727	4.10414	>	Inactive	FALSE	TRUE	4	5	Inactive	Inactive
Compound 728	5.14628	0	Active	TRUE	TRUE	5	5	Active	Inactive
Compound 729	3.5	*	Inactive	FALSE	TRUE	4	5	Inactive	Inactive
Compound 730	5.44095	0	Active	FALSE	TRUE	6	5	Active	Active
Compound 731	6.26529	<	Active	FALSE	TRUE	6	5	Active	Active
Compound 732	4.58288	>	Inactive	FALSE	TRUE	4	5	Inactive	Inactive
Compound 733	4.25896	>	Inactive	FALSE	TRUE	5	5	Inactive	Inactive
Compound 734	5.00637	0	Active	TRUE	TRUE	5	5	Active	Inactive
Compound 735	6.3483	<	Active	FALSE	TRUE	6	5	Active	Active
Compound 736	5.24409	0	Active	TRUE	TRUE	5	5	Active	Inactive
Compound 737	4.58476	>	Inactive	FALSE	TRUE	5	5	Inactive	Inactive
Compound 738	5.51344	0	Active	FALSE	TRUE	5	5	Active	Active
Compound 739	5.37024	0	Active	FALSE	TRUE	5	5	Active	Active
Compound 740	4.64117	>	Inactive	TRUE	TRUE	5	5	Inactive	Inactive
Compound 741	5.34608	0	Active	FALSE	TRUE	5	5	Active	Active
Compound 742	4.61198	>	Inactive	FALSE	TRUE	4	5	Inactive	Inactive
Compound 743	5.11693	0	Active	TRUE	TRUE	5	5	Active	Active
Compound 744	4.9516	>	Active	TRUE	TRUE	5	5	Active	Inactive
Compound 745	4.46539	>	Inactive	FALSE	TRUE	4	4	Inactive	Inactive
Compound 746	5.66886	0	Active	FALSE	TRUE	5	5	Active	Active
Compound 747	5.92282	0	Active	FALSE	TRUE	6	6	Active	Active
Compound 748	4.5	*	Inactive	FALSE	TRUE	5	5	Inactive	Inactive
Compound 749	4.55715	>	Inactive	FALSE	TRUE	5	5	Inactive	Inactive
Compound 750	4.76859	>	Inactive	TRUE	TRUE	5	5	Inactive	Inactive
Compound 751	5.89017	0	Active	FALSE	TRUE	6	6	Active	Active
Compound 752	5.06568	0	Active	TRUE	TRUE	5	5	Active	Inactive
Compound 753	5.16017	0	Active	TRUE	TRUE	5	5	Active	Active
Compound 754	4.44804	>	Inactive	FALSE	TRUE	5	5	Inactive	Inactive
Compound 755	5.51472	0	Active	FALSE	TRUE	5	5	Active	Active
Compound 756	3.5	*	Inactive	FALSE	TRUE	3	5	Inactive	Inactive
Compound 757	4.40631	>	Inactive	FALSE	TRUE	5	5	Inactive	Inactive
Compound 758	4.69491	>	Inactive	TRUE	TRUE	5	5	Inactive	Inactive
Compound 759	4.39308	0	Inactive	FALSE	TRUE	5	5	Inactive	Inactive
Compound 760	5.2743	0	Active	TRUE	TRUE	5	5	Active	Active
Compound 761	4.20925	>	Inactive	FALSE	TRUE	4	5	Inactive	Inactive
Compound 762	4.14129	0	Inactive	FALSE	TRUE	4	5	Inactive	Inactive
Compound 763	4.47119	>	Inactive	FALSE	TRUE	5	6	Inactive	Inactive
Compound 764	4.8763	>	Inactive	TRUE	TRUE	5	5	Inactive	Inactive
Compound 765	4.32322	>	Inactive	FALSE	TRUE	4	5	Inactive	Inactive
Compound 766	4.53944	0	Inconclusive	FALSE	TRUE	4	5	Inactive	Inactive
Compound 767	4.15188	>	Inactive	FALSE	TRUE	4	5	Inactive	Inactive
Compound 768	5.81628	0	Active	FALSE	TRUE	6	6	Active	Active
Compound 769	4.23401	>	Inactive	FALSE	TRUE	4	5	Inactive	Inactive
Compound 770	4.44114	>	Inactive	FALSE	TRUE	4	5	Inactive	Inactive
Compound 771	3.5	*	Inactive	FALSE	TRUE	4	5	Inactive	Inactive
Compound 772	6.0878	<	Active	FALSE	TRUE	6	5	Active	Active
Compound 773	4.35552	>	Inactive	FALSE	TRUE	4	5	Inactive	Inactive
Compound 774	4.43396	>	Inactive	FALSE	TRUE	4	5	Inactive	Inactive
Compound 775	4.85115	>	Inactive	TRUE	TRUE	5	5	Inactive	Inactive
Compound 776	5.15308	0	Active	TRUE	TRUE	5	5	Active	Active
Compound 777	4.80463	>	Inactive	TRUE	TRUE	4	5	Inactive	Inactive
Compound 778	4.98891	0	Inconclusive	TRUE	TRUE	5	5	Active	Inactive
Compound 779	4.21027	>	Inactive	FALSE	TRUE	4	5	Inactive	Inactive
Compound 780	4.26156	>	Inactive	FALSE	TRUE	4	5	Inactive	Inactive
Compound 781	5.02567	0	Active	TRUE	TRUE	5	5	Active	Active
Compound 782	4.19961	>	Inactive	FALSE	TRUE	4	5	Inactive	Inactive
Compound 783	3.5	*	Inactive	FALSE	TRUE	4	5	Inactive	Inactive
Compound 784	4.90566	0	Inconclusive	TRUE	TRUE	5	5	Active	Inactive
Compound 785	4.27272	>	Inactive	FALSE	TRUE	4	5	Inactive	Inactive
Compound 786	4.42743	>	Inactive	FALSE	TRUE	4	5	Inactive	Inactive
Compound 787	5.52987	0	Active	FALSE	TRUE	6	6	Active	Active
Compound 788	4.1118	>	Inactive	FALSE	TRUE	5	5	Inactive	Inactive
Compound 789	4.22236	>	Inactive	FALSE	TRUE	4	6	Inactive	Inactive
Compound 790	4.12182	>	Inactive	FALSE	TRUE	4	5	Inactive	Inactive
Compound 791	4.26177	>	Inactive	FALSE	TRUE	4	5	Inactive	Inactive
Compound 792	4.75781	>	Inactive	TRUE	TRUE	5	6	Inactive	Active
Compound 793	4.09428	>	Inactive	FALSE	TRUE	4	5	Inactive	Inactive
Compound 794	4.99518	>	Active	TRUE	TRUE	5	5	Active	Inactive
Compound 795	5.28084	0	Active	TRUE	TRUE	5	5	Active	Active
Compound 796	4.84197	>	Inactive	TRUE	TRUE	5	5	Inactive	Active
Compound 797	4.76028	>	Inactive	TRUE	TRUE	5	5	Inactive	Inactive
Compound 798	4.7303	>	Inactive	TRUE	TRUE	5	5	Inactive	Inactive
Compound 799	5.34368	0	Active	FALSE	TRUE	5	5	Active	Active
Compound 800	4.87726	0	Inconclusive	TRUE	TRUE	5	5	Active	Active
Compound 801	4.66409	>	Inactive	TRUE	TRUE	5	5	Inactive	Inactive
Compound 802	4.69704	>	Inactive	TRUE	TRUE	5	5	Inactive	Inactive
Compound 803	4.58102	>	Inactive	FALSE	TRUE	5	5	Inactive	Inactive
Compound 804	3.5	*	Inactive	FALSE	TRUE	4	5	Inactive	Inactive
Compound 805	4.65881	>	Inactive	TRUE	TRUE	5	5	Inactive	Inactive
Compound 806	4.52754	>	Inactive	FALSE	TRUE	5	5	Inactive	Inactive
Compound 807	5.23908	0	Active	TRUE	TRUE	5	5	Active	Active
Compound 808	5.30637	0	Active	TRUE	TRUE	5	5	Active	Active
Compound 809	5.27998	0	Active	TRUE	TRUE	5	5	Active	Inactive
Compound 810	5.19311	0	Active	TRUE	TRUE	5	5	Active	Active
Compound 811	4.91668	>	Inconclusive	TRUE	TRUE	5	5	Inactive	Inactive
Compound 812	4.72611	>	Inactive	TRUE	TRUE	4	5	Inactive	Inactive
Compound 813	4.77195	>	Inactive	TRUE	TRUE	5	5	Inactive	Inactive
Compound 814	3.5	*	Inactive	FALSE	TRUE	4	4	Inactive	Inactive
Compound 815	4.54983	>	Inactive	FALSE	TRUE	4	4	Inactive	Inactive
Compound 816	4.49016	>	Inactive	FALSE	TRUE	4	5	Inactive	Inactive
Compound 817	5.00398	0	Active	TRUE	TRUE	5	5	Active	Active
Compound 818	4.35743	>	Inactive	FALSE	TRUE	4	5	Inactive	Inactive
Compound 819	3.5	*	Inactive	FALSE	TRUE	4	5	Inactive	Inactive
Compound 820	4.21354	>	Inactive	FALSE	TRUE	4	5	Inactive	Inactive
Compound 821	5.29726	0	Active	TRUE	TRUE	5	5	Active	Inactive
Compound 822	5.74236	0	Active	FALSE	TRUE	6	6	Active	Active
Compound 823	4.17479	>	Inactive	FALSE	TRUE	4	5	Inactive	Inactive
Compound 824	4.68902	>	Inactive	TRUE	TRUE	5	6	Inactive	Active
Compound 825	3.5	*	Inactive	FALSE	TRUE	4	5	Inactive	Inactive
Compound 826	5.62429	0	Active	FALSE	TRUE	5	5	Active	Active
Compound 827	4.87235	>	Inactive	TRUE	TRUE	5	5	Inactive	Inactive
Compound 828	4.18254	>	Inactive	FALSE	TRUE	4	5	Inactive	Inactive
Compound 829	4.13254	>	Inactive	FALSE	TRUE	4	5	Inactive	Inactive
Compound 830	3.5	*	Inactive	FALSE	TRUE	4	5	Inactive	Inactive
Compound 831	3.5	*	Inactive	FALSE	TRUE	4	5	Inactive	Inactive
Compound 832	5.24523	0	Active	FALSE	TRUE	5	5	Active	Active
Compound 833	4.11195	>	Inactive	FALSE	TRUE	4	5	Inactive	Inactive
Compound 834	5.46529	0	Active	FALSE	TRUE	5	5	Active	Active
Compound 835	3.5	*	Inactive	FALSE	TRUE	4	5	Inactive	Inactive
Compound 836	4.88399	>	Inactive	TRUE	TRUE	5	6	Inactive	Inactive
Compound 837	3.32532	>	Inactive	FALSE	TRUE	3	5	Inactive	Inactive
Compound 838	3.5	*	Inactive	FALSE	TRUE	4	5	Inactive	Inactive
Compound 839	4.54131	>	Inactive	FALSE	TRUE	5	5	Inactive	Inactive
Compound 840	4.55598	>	Inactive	FALSE	TRUE	5	5	Inactive	Inactive
Compound 841	5.10944	0	Active	TRUE	TRUE	5	5	Active	Inactive
Compound 842	4.15054	>	Inactive	FALSE	TRUE	4	5	Inactive	Inactive
Compound 843	4.95948	>	Inactive	TRUE	TRUE	5	5	Inactive	Inactive
Compound 844	4.59475	>	Inactive	TRUE	TRUE	4	5	Inactive	Inactive
Compound 845	5.00495	0	Active	TRUE	TRUE	5	5	Active	Inactive
Compound 846	5.34773	0	Active	TRUE	TRUE	5	5	Active	Inactive
Compound 847	4.28825	>	Inactive	FALSE	TRUE	4	5	Inactive	Inactive
Compound 848	4.23198	>	Inactive	FALSE	TRUE	4	5	Inactive	Inactive
Compound 849	5.24501	0	Active	TRUE	TRUE	5	6	Active	Active
Compound 850	6.29876	0	Active	FALSE	TRUE	6	6	Active	Active
Compound 851	5.44307	0	Active	FALSE	TRUE	6	6	Active	Active
Compound 852	6.4377	<	Active	FALSE	TRUE	6	6	Active	Active
Compound 853	4.33276	>	Inactive	FALSE	TRUE	4	5	Inactive	Inactive
Compound 854	4.31384	>	Inactive	FALSE	TRUE	4	5	Inactive	Inactive
Compound 855	5.11806	0	Active	TRUE	TRUE	5	5	Active	Inactive
Compound 856	4.11331	>	Inactive	FALSE	TRUE	4	5	Inactive	Inactive
Compound 857	2.5	*	Inactive	FALSE	TRUE	3	5	Inactive	Inactive
Compound 858	5.74274	0	Active	FALSE	TRUE	6	6	Active	Active
Compound 859	4.50677	>	Inactive	FALSE	TRUE	5	5	Inactive	Inactive
Compound 860	4.31095	>	Inactive	FALSE	TRUE	4	5	Inactive	Inactive
Compound 861	5.30248	0	Active	FALSE	TRUE	5	5	Active	Inactive
Compound 862	3.5	*	Inactive	FALSE	TRUE	4	5	Inactive	Inactive
Compound 863	4.38686	>	Inactive	FALSE	TRUE	5	5	Inactive	Inactive
Compound 864	5.20049	0	Active	TRUE	TRUE	5	5	Active	Active
Compound 865	4.94888	>	Inactive	TRUE	TRUE	5	6	Inactive	Inactive
Compound 866	4.33478	>	Inactive	FALSE	TRUE	4	5	Inactive	Inactive
Compound 867	4.62836	>	Inactive	FALSE	TRUE	5	5	Inactive	Inactive
Compound 868	4.53687	>	Inactive	FALSE	TRUE	4	5	Inactive	Inactive
Compound 869	5.09619	0	Active	TRUE	TRUE	5	5	Active	Inactive
Compound 870	4.68283	>	Inactive	TRUE	TRUE	5	5	Inactive	Inactive
Compound 871	4.49061	>	Inactive	FALSE	TRUE	5	5	Inactive	Inactive
Compound 872	4.39448	>	Inactive	FALSE	TRUE	5	5	Inactive	Inactive
Compound 873	5.27489	0	Active	TRUE	TRUE	5	5	Active	Active
Compound 874	5.65797	0	Active	FALSE	TRUE	5	5	Active	Active
Compound 875	5.59189	0	Inconclusive	FALSE	TRUE	5	5	Inactive	Inactive
Compound 876	3.02288	*	Inactive	FALSE	TRUE	3	5	Inactive	Inactive
Compound 877	5.67366	0	Active	FALSE	TRUE	6	6	Active	Active
Compound 878	5.14243	0	Active	TRUE	TRUE	5	5	Active	Inactive
Compound 879	4.09218	>	Inactive	FALSE	TRUE	4	5	Inactive	Inactive
Compound 880	4.32988	>	Inactive	FALSE	TRUE	4	5	Inactive	Inactive
Compound 881	5.03098	0	Active	TRUE	TRUE	5	5	Active	Inactive
Compound 882	4.95958	>	Active	TRUE	TRUE	5	5	Active	Inactive
Compound 883	4.76313	>	Inactive	TRUE	TRUE	5	5	Inactive	Inactive
Compound 884	4.47058	>	Inactive	FALSE	TRUE	5	5	Inactive	Inactive
Compound 885	5.41026	0	Active	TRUE	TRUE	5	5	Active	Active
Compound 886	6.43023	<	Active	FALSE	TRUE	6	6	Active	Active
Compound 887	5.12846	0	Active	TRUE	TRUE	5	5	Active	Inactive
Compound 888	5.86947	0	Active	FALSE	TRUE	6	6	Active	Active
Compound 889	4.02991	>	Inactive	FALSE	TRUE	4	5	Inactive	Inactive
Compound 890	4.72012	>	Inactive	TRUE	TRUE	5	5	Inactive	Inactive
Compound 891	5.9101	0	Active	FALSE	TRUE	6	6	Active	Active
Compound 892	4.23237	>	Inactive	FALSE	TRUE	4	5	Inactive	Inactive
Compound 893	3.5	*	Inactive	FALSE	TRUE	4	5	Inactive	Inactive
Compound 894	4.98935	>	Active	TRUE	TRUE	5	5	Active	Inactive
Compound 895	4.95202	>	Inactive	TRUE	TRUE	5	5	Inactive	Inactive
Compound 896	5.80441	0	Active	FALSE	TRUE	5	6	Active	Active
Compound 897	5.69483	0	Active	FALSE	TRUE	6	6	Active	Active
Compound 898	4.42571	>	Inactive	FALSE	TRUE	4	5	Inactive	Inactive
Compound 899	4.43178	>	Inactive	FALSE	TRUE	4	5	Inactive	Inactive
Compound 900	4.12191	>	Inactive	FALSE	TRUE	4	5	Inactive	Inactive
Compound 901	3.5	*	Inactive	FALSE	TRUE	4	5	Inactive	Inactive
Compound 902	5.72658	0	Active	FALSE	TRUE	6	6	Active	Active
Compound 903	3.5	*	Inactive	FALSE	TRUE	4	5	Inactive	Inactive
Compound 904	5.05574	0	Inconclusive	TRUE	TRUE	5	5	Inactive	Inactive
Compound 905	4.29923	>	Inactive	FALSE	TRUE	4	5	Inactive	Inactive
Compound 906	5.46461	0	Active	FALSE	TRUE	5	6	Active	Active
Compound 907	3.5	*	Inactive	FALSE	TRUE	4	5	Inactive	Inactive
Compound 908	4.56934	>	Inactive	FALSE	TRUE	5	5	Inactive	Inactive
Compound 909	4.77571	>	Inactive	TRUE	TRUE	5	5	Inactive	Inactive
Compound 910	6.08869	<	Active	FALSE	TRUE	6	6	Active	Active
Compound 911	5.3913	0	Inconclusive	FALSE	TRUE	5	5	Inactive	Inactive
Compound 912	5.62403	0	Active	FALSE	TRUE	5	5	Active	Active
Compound 913	4.90525	>	Inactive	TRUE	TRUE	5	5	Inactive	Inactive
Compound 914	4.34015	>	Inactive	FALSE	TRUE	4	5	Inactive	Inactive
Compound 915	5.90803	0	Active	FALSE	TRUE	6	6	Active	Active
Compound 916	4.77713	>	Inactive	TRUE	TRUE	5	5	Inactive	Inactive
Compound 917	4.6722	0	Inactive	FALSE	TRUE	5	5	Inactive	Inactive
Compound 918	5.33267	0	Active	TRUE	TRUE	5	5	Active	Active
Compound 919	5.32305	0	Active	FALSE	TRUE	5	5	Active	Active
Compound 920	4.44044	>	Inactive	FALSE	TRUE	4	5	Inactive	Inactive
Compound 921	4.23493	>	Inactive	FALSE	TRUE	4	5	Inactive	Inactive
Compound 922	4.7722	>	Inconclusive	FALSE	TRUE	5	5	Inactive	Inactive
Compound 923	3.5	*	Inactive	FALSE	TRUE	4	5	Inactive	Inactive
Compound 924	4.47494	>	Inactive	FALSE	TRUE	5	5	Inactive	Inactive
Compound 925	3.5	*	Inactive	FALSE	TRUE	4	5	Inactive	Inactive
Compound 926	3.5	*	Inactive	FALSE	TRUE	4	5	Inactive	Inactive
Compound 927	5.78444	0	Active	FALSE	TRUE	6	6	Active	Active
Compound 928	6.05113	<	Active	FALSE	TRUE	6	6	Active	Active
Compound 929	5.43587	0	Active	FALSE	TRUE	5	5	Active	Active
Compound 930	3.5	*	Inactive	FALSE	TRUE	4	5	Inactive	Inactive
Compound 931	3.78795	>	Inactive	FALSE	TRUE	4	5	Inactive	Inactive
Compound 932	4.18317	>	Inactive	FALSE	TRUE	4	5	Inactive	Inactive
Compound 933	3.5	*	Inactive	FALSE	TRUE	4	5	Inactive	Inactive
Compound 934	4.80238	>	Inactive	TRUE	TRUE	5	5	Inactive	Inactive
Compound 935	4.37746	>	Inactive	FALSE	TRUE	5	5	Inactive	Inactive
Compound 936	4.38409	>	Inactive	FALSE	TRUE	4	5	Inactive	Inactive
Compound 937	3.5	*	Inactive	FALSE	TRUE	4	5	Inactive	Inactive
Compound 938	4.55782	0	Inactive	FALSE	TRUE	5	5	Inactive	Inactive
Compound 939	4.35514	>	Inactive	FALSE	TRUE	4	5	Inactive	Inactive
Compound 940	4.91688	>	Inactive	TRUE	TRUE	5	5	Inactive	Inactive
Compound 941	4.33035	>	Inactive	FALSE	TRUE	4	5	Inactive	Inactive
Compound 942	5.28657	0	Active	TRUE	TRUE	5	5	Active	Active
Compound 943	5.17699	0	Active	TRUE	TRUE	5	5	Active	Active
Compound 944	4.96833	0	Inactive	TRUE	TRUE	5	5	Inactive	Inactive
Compound 945	5.29827	0	Active	TRUE	TRUE	5	5	Active	Active
Compound 946	4.4326	>	Inactive	FALSE	TRUE	4	5	Inactive	Inactive
Compound 947	5.14578	0	Active	TRUE	TRUE	5	5	Active	Inactive
Compound 948	4.67967	>	Inactive	FALSE	TRUE	5	5	Inactive	Inactive
Compound 949	4.31358	>	Inactive	FALSE	TRUE	4	5	Inactive	Inactive
Compound 950	4.24531	>	Inactive	FALSE	TRUE	4	5	Inactive	Inactive
Compound 951	4.10898	>	Inactive	FALSE	TRUE	4	5	Inactive	Inactive
Compound 952	3.49999	>	Inactive	FALSE	TRUE	4	5	Inactive	Inactive
Compound 953	4.9225	0	Inactive	TRUE	TRUE	5	5	Inactive	Inactive
Compound 954	5.08552	0	Active	TRUE	TRUE	5	5	Active	Active
Compound 955	4.79626	>	Inactive	TRUE	TRUE	5	5	Inactive	Inactive
Compound 956	4.83006	>	Inactive	TRUE	TRUE	5	5	Inactive	Active
Compound 957	4.8854	>	Inactive	TRUE	TRUE	5	5	Inactive	Active
Compound 958	5.62234	0	Active	FALSE	TRUE	5	5	Active	Active
Compound 959	3.5	*	Inactive	FALSE	TRUE	4	5	Inactive	Inactive
Compound 960	3.5	*	Inactive	FALSE	TRUE	4	5	Inactive	Inactive
Compound 961	5.76039	0	Active	FALSE	TRUE	6	6	Active	Active
Compound 962	5.62094	0	Active	FALSE	TRUE	5	5	Active	Active
Compound 963	4.75781	>	Inactive	TRUE	TRUE	5	5	Inactive	Inactive
Compound 964	5.22401	0	Active	TRUE	TRUE	5	5	Active	Inactive
Compound 965	4.99332	>	Active	TRUE	TRUE	5	5	Active	Inactive
Compound 966	4.62902	>	Inactive	TRUE	TRUE	5	5	Inactive	Inactive
Compound 967	3.5	*	Inactive	FALSE	TRUE	4	5	Inactive	Inactive
Compound 968	4.80744	0	Inactive	FALSE	TRUE	5	5	Inactive	Inactive
Compound 969	5.25372	0	Active	TRUE	TRUE	5	6	Active	Active
Compound 970	4.60147	>	Inactive	FALSE	TRUE	5	5	Inactive	Inactive
Compound 971	4.39328	>	Inactive	FALSE	TRUE	4	5	Inactive	Inactive
Compound 972	3.68892	>	Inactive	FALSE	TRUE	4	5	Inactive	Inactive
Compound 973	4.70376	>	Inactive	TRUE	TRUE	5	5	Inactive	Inactive
Compound 974	4.96896	>	Inactive	TRUE	TRUE	5	5	Inactive	Inactive
Compound 975	3.5	*	Inactive	FALSE	TRUE	4	5	Inactive	Inactive
Compound 976	4.42419	>	Inactive	FALSE	TRUE	5	5	Inactive	Inactive
Compound 977	4.31958	>	Inactive	FALSE	TRUE	4	5	Inactive	Inactive
Compound 978	3.5	*	Inactive	FALSE	TRUE	4	5	Inactive	Inactive
Compound 979	5.10781	0	Active	TRUE	TRUE	5	5	Active	Inactive
Compound 980	4.86554	>	Inactive	TRUE	TRUE	5	5	Inactive	Inactive
Compound 981	5.28391	0	Active	FALSE	TRUE	5	5	Active	Active
Compound 982	3.96041	>	Inactive	FALSE	TRUE	4	5	Inactive	Inactive
Compound 983	3.5	*	Inactive	FALSE	TRUE	4	5	Inactive	Inactive
Compound 984	4.41889	>	Inactive	FALSE	TRUE	4	5	Inactive	Inactive
Compound 985	4.45546	>	Inactive	FALSE	TRUE	4	5	Inactive	Inactive
Compound 986	4.27548	>	Inactive	FALSE	TRUE	4	5	Inactive	Inactive
Compound 987	3.5	*	Inactive	FALSE	TRUE	4	5	Inactive	Inactive
Compound 988	4.3682	>	Inactive	FALSE	TRUE	4	5	Inactive	Inactive
Compound 989	4.36225	>	Inactive	FALSE	TRUE	4	5	Inactive	Inactive
Compound 990	3.5	*	Inactive	FALSE	TRUE	4	5	Inactive	Inactive
Compound 991	5.35446	0	Inconclusive	FALSE	TRUE	5	5	Inactive	Inactive
Compound 992	4.44182	>	Inactive	FALSE	TRUE	4	5	Inactive	Inactive
Compound 993	3.5	*	Inactive	FALSE	TRUE	4	5	Inactive	Inactive
Compound 994	3.5	*	Inactive	FALSE	TRUE	4	5	Inactive	Inactive
Compound 995	4.43195	>	Inactive	FALSE	TRUE	5	5	Inactive	Inactive
Compound 996	4.3986	>	Inactive	FALSE	TRUE	4	5	Inactive	Inactive
Compound 997	3.5	*	Inactive	FALSE	TRUE	4	5	Inactive	Inactive
Compound 998	3.5	*	Inactive	FALSE	TRUE	4	5	Inactive	Inactive
Compound 999	6.15123	0	Active	FALSE	TRUE	6	6	Active	Active
Compound 1000	4.33732	>	Inactive	FALSE	TRUE	5	5	Inactive	Inactive
Compound 1001	4.79153	>	Inactive	TRUE	TRUE	5	5	Inactive	Inactive
Compound 1002	4.55717	>	Inactive	FALSE	TRUE	5	6	Inactive	Inactive
Compound 1003	4.94734	>	Inactive	TRUE	TRUE	5	5	Inactive	Inactive
Compound 1004	4.10243	>	Inactive	FALSE	TRUE	4	5	Inactive	Inactive
Compound 1005	5.31268	0	Active	TRUE	TRUE	5	5	Active	Active
Compound 1006	4.11699	>	Inactive	FALSE	TRUE	4	5	Inactive	Inactive
Compound 1007	4.70209	>	Inactive	FALSE	TRUE	5	5	Inactive	Inactive
Compound 1008	5.19523	0	Active	TRUE	TRUE	5	5	Active	Inactive
Compound 1009	5.48935	0	Active	TRUE	TRUE	5	5	Active	Active
Compound 1010	5.8639	0	Active	FALSE	TRUE	6	6	Active	Active
Compound 1011	5.75941	0	Active	FALSE	TRUE	6	6	Active	Active
Compound 1012	3.5	*	Inactive	FALSE	TRUE	4	5	Inactive	Inactive
Compound 1013	4.61493	0	Inactive	FALSE	TRUE	5	5	Inactive	Inactive
Compound 1014	5.81821	0	Active	FALSE	TRUE	6	6	Active	Active
Compound 1015	4.12987	>	Inactive	FALSE	TRUE	4	5	Inactive	Inactive
Compound 1016	3.5	*	Inactive	FALSE	TRUE	4	5	Inactive	Inactive
Compound 1017	3.5	*	Inactive	FALSE	TRUE	4	5	Inactive	Inactive
Compound 1018	4.25285	>	Inactive	FALSE	TRUE	5	5	Inactive	Inactive
Compound 1019	5.15897	0	Inconclusive	TRUE	TRUE	5	5	Active	Active
Compound 1020	5.08635	0	Inactive	TRUE	TRUE	5	5	Inactive	Active
Compound 1021	5.25643	0	Inconclusive	FALSE	TRUE	5	5	Active	Active
Compound 1022	4.96513	>	Active	TRUE	TRUE	5	5	Active	Inactive
Compound 1023	4.84768	>	Inactive	TRUE	TRUE	5	5	Inactive	Inactive
Compound 1024	4.69711	0	Inactive	TRUE	TRUE	5	5	Inactive	Inactive
Compound 1025	5.49976	0	Active	TRUE	TRUE	5	5	Active	Active
Compound 1026	4.43057	>	Inactive	FALSE	TRUE	4	5	Inactive	Inactive
Compound 1027	4.39821	>	Inactive	FALSE	TRUE	4	5	Inactive	Inactive
Compound 1028	4.53055	0	Inactive	FALSE	TRUE	5	5	Inactive	Inactive
Compound 1029	4.22867	>	Inactive	FALSE	TRUE	4	5	Inactive	Inactive
Compound 1030	4.5509	>	Inactive	FALSE	TRUE	5	5	Inactive	Inactive
Compound 1031	4.90893	>	Inactive	TRUE	TRUE	5	5	Inactive	Inactive
Compound 1032	4.8527	>	Inactive	TRUE	TRUE	5	5	Inactive	Inactive
Compound 1033	4.64566	0	Inactive	FALSE	TRUE	5	5	Inactive	Inactive
Compound 1034	4.27798	>	Inactive	FALSE	TRUE	5	5	Inactive	Inactive
Compound 1035	5.68808	0	Active	FALSE	TRUE	6	6	Active	Active
Compound 1036	5.08553	0	Active	TRUE	TRUE	5	5	Active	Inactive
Compound 1037	6.14827	<	Active	FALSE	TRUE	6	5	Active	Active
Compound 1038	4.98631	>	Active	TRUE	TRUE	5	5	Active	Inactive
Compound 1039	3.5	*	Inactive	FALSE	TRUE	4	5	Inactive	Inactive
Compound 1040	5.06686	0	Inconclusive	TRUE	TRUE	5	5	Inactive	Inactive
Compound 1041	4.69038	0	Inactive	TRUE	TRUE	5	5	Inactive	Inactive
Compound 1042	4.56705	>	Inactive	FALSE	TRUE	5	5	Inactive	Inactive
Compound 1043	4.6989	>	Inactive	TRUE	TRUE	5	5	Inactive	Inactive
Compound 1044	3.5	*	Inactive	FALSE	TRUE	3	5	Inactive	Inactive
Compound 1045	4.87176	0	Inconclusive	FALSE	TRUE	5	5	Inactive	Inactive
Compound 1046	4.36019	>	Inactive	FALSE	TRUE	5	5	Inactive	Inactive
Compound 1047	6.03906	<	Active	FALSE	TRUE	6	6	Active	Active
Compound 1048	4.66696	>	Inactive	TRUE	TRUE	5	5	Inactive	Inactive
Compound 1049	4.21217	>	Inactive	FALSE	TRUE	4	5	Inactive	Inactive
Compound 1050	4.27176	>	Inactive	FALSE	TRUE	4	5	Inactive	Inactive
Compound 1051	4.93368	>	Inactive	TRUE	TRUE	5	5	Inactive	Active
Compound 1052	5.17322	0	Active	TRUE	TRUE	5	5	Active	Inactive
Compound 1053	3.5	*	Inactive	FALSE	TRUE	4	5	Inactive	Inactive
Compound 1054	4.67544	0	Inactive	FALSE	TRUE	5	5	Inactive	Inactive
Compound 1055	4.87485	>	Inactive	TRUE	TRUE	5	5	Inactive	Inactive
Compound 1056	3.5	*	Inactive	FALSE	TRUE	4	5	Inactive	Inactive
Compound 1057	3.5	*	Inactive	FALSE	TRUE	4	5	Inactive	Inactive
Compound 1058	3.5	*	Inactive	FALSE	TRUE	4	5	Inactive	Inactive
Compound 1059	4.84531	>	Inactive	TRUE	TRUE	5	5	Inactive	Inactive
Compound 1060	4.42594	>	Inactive	FALSE	TRUE	5	5	Inactive	Inactive
Compound 1061	3.5	*	Inactive	FALSE	TRUE	4	5	Inactive	Inactive
Compound 1062	4.66269	>	Inactive	FALSE	TRUE	5	5	Inactive	Inactive
Compound 1063	4.96327	>	Active	TRUE	TRUE	5	5	Active	Inactive
Compound 1064	3.5	*	Inactive	FALSE	TRUE	4	5	Inactive	Inactive
Compound 1065	4.44164	>	Inactive	FALSE	TRUE	5	5	Inactive	Inactive
Compound 1066	4.47123	>	Inactive	FALSE	TRUE	5	5	Inactive	Inactive
Compound 1067	5.18098	0	Active	TRUE	TRUE	5	5	Active	Active
Compound 1068	5.03557	0	Active	TRUE	TRUE	5	5	Active	Inactive
Compound 1069	5.08821	0	Inconclusive	FALSE	TRUE	5	5	Active	Inactive
Compound 1070	4.16732	>	Inactive	FALSE	TRUE	4	5	Inactive	Inactive
Compound 1071	4.71157	>	Inactive	TRUE	TRUE	5	5	Inactive	Inactive
Compound 1072	4.8303	>	Inactive	TRUE	TRUE	5	5	Inactive	Inactive
Compound 1073	4.51309	>	Inconclusive	FALSE	TRUE	5	5	Active	Active
Compound 1074	5.20739	0	Active	TRUE	TRUE	5	5	Active	Active
Compound 1075	4.88993	0	Inconclusive	FALSE	TRUE	5	5	Active	Active
Compound 1076	5.14258	0	Active	TRUE	TRUE	5	5	Active	Active
Compound 1077	4.49736	>	Inactive	FALSE	TRUE	5	5	Inactive	Inactive
Compound 1078	4.79136	>	Inactive	TRUE	TRUE	5	5	Inactive	Inactive
Compound 1079	5.17656	0	Active	TRUE	TRUE	5	5	Active	Inactive
Compound 1080	3.5	*	Inactive	FALSE	TRUE	4	5	Inactive	Inactive
Compound 1081	3.5	*	Inactive	FALSE	TRUE	4	5	Inactive	Inactive
Compound 1082	5.60958	0	Active	FALSE	TRUE	5	5	Active	Active
Compound 1083	4.42344	>	Inactive	FALSE	TRUE	4	5	Inactive	Inactive
Compound 1084	4.19232	>	Inactive	FALSE	TRUE	4	5	Inactive	Inactive
Compound 1085	4.22638	>	Inactive	FALSE	TRUE	4	5	Inactive	Inactive
Compound 1086	5.05589	0	Active	TRUE	TRUE	5	5	Active	Inactive
Compound 1087	5.37858	0	Inconclusive	FALSE	TRUE	5	5	Active	Active
Compound 1088	4.68602	>	Inconclusive	FALSE	TRUE	5	5	Active	Inactive
Compound 1089	3.5	*	Inactive	FALSE	TRUE	4	5	Inactive	Inactive
Compound 1090	3.5	*	Inactive	FALSE	TRUE	4	5	Inactive	Inactive
Compound 1091	4.86857	>	Inactive	TRUE	TRUE	5	5	Inactive	Inactive
Compound 1092	4.49845	>	Inactive	FALSE	TRUE	5	5	Inactive	Inactive
Compound 1093	5.31626	0	Active	TRUE	TRUE	5	5	Active	Inactive
Compound 1094	4.69705	>	Inactive	FALSE	TRUE	5	5	Inactive	Inactive
Compound 1095	4.68374	0	Inactive	FALSE	TRUE	5	5	Inactive	Inactive
Compound 1096	3.5	*	Inactive	FALSE	TRUE	4	5	Inactive	Inactive
Compound 1097	4.63207	>	Inactive	TRUE	TRUE	5	5	Inactive	Inactive
Compound 1098	5.06959	0	Active	TRUE	TRUE	5	5	Active	Inactive
Compound 1099	5.07132	0	Active	TRUE	TRUE	5	5	Active	Inactive
Compound 1100	4.17662	>	Inactive	FALSE	TRUE	4	5	Inactive	Inactive
Compound 1101	3.5	*	Inactive	FALSE	TRUE	4	5	Inactive	Inactive
Compound 1102	4.46258	>	Inactive	FALSE	TRUE	5	5	Inactive	Inactive
Compound 1103	5.00493	0	Active	TRUE	TRUE	5	5	Active	Inactive
Compound 1104	5.24342	0	Active	FALSE	TRUE	5	5	Active	Active
Compound 1105	5.29557	0	Active	FALSE	TRUE	5	5	Active	Active
Compound 1106	4.98363	0	Inactive	TRUE	TRUE	5	5	Inactive	Inactive
Compound 1107	4.69486	>	Inactive	FALSE	TRUE	5	5	Inactive	Inactive
Compound 1108	4.72662	>	Inactive	TRUE	TRUE	5	5	Inactive	Inactive
Compound 1109	4.56644	>	Inactive	FALSE	TRUE	5	5	Inactive	Inactive
Compound 1110	4.29192	>	Inactive	FALSE	TRUE	4	5	Inactive	Inactive
Compound 1111	4.10923	>	Inactive	FALSE	TRUE	4	5	Inactive	Inactive
Compound 1112	4.19708	>	Inactive	FALSE	TRUE	4	5	Inactive	Inactive
Compound 1113	3.5	*	Inactive	FALSE	TRUE	4	5	Inactive	Inactive
Compound 1114	4.20504	>	Inactive	FALSE	TRUE	4	5	Inactive	Inactive
Compound 1115	3.5	*	Inactive	FALSE	TRUE	4	5	Inactive	Inactive
Compound 1116	5.17016	0	Active	TRUE	TRUE	5	5	Active	Inactive
Compound 1117	4.91547	>	Inconclusive	FALSE	TRUE	5	5	Active	Active
Compound 1118	3.5	*	Inactive	FALSE	TRUE	4	5	Inactive	Inactive
Compound 1119	3.5	*	Inactive	FALSE	TRUE	4	5	Inactive	Inactive
Compound 1120	4.78443	>	Inactive	FALSE	TRUE	5	5	Inactive	Inactive
Compound 1121	4.11414	>	Inactive	FALSE	TRUE	4	5	Inactive	Inactive
Compound 1122	4.878	0	Inactive	TRUE	TRUE	5	5	Inactive	Active
Compound 1123	4.79144	>	Inactive	TRUE	TRUE	5	5	Inactive	Inactive
Compound 1124	5.02914	0	Active	TRUE	TRUE	5	5	Active	Inactive
Compound 1125	4.27002	>	Inactive	FALSE	TRUE	4	5	Inactive	Inactive
Compound 1126	4.51	>	Inactive	FALSE	TRUE	4	5	Inactive	Inactive
Compound 1127	4.35249	>	Inactive	FALSE	TRUE	4	5	Inactive	Inactive
Compound 1128	4.14805	>	Inactive	FALSE	TRUE	4	5	Inactive	Inactive
Compound 1129	4.13254	>	Inactive	FALSE	TRUE	4	5	Inactive	Inactive
Compound 1130	5.97953	0	Active	FALSE	TRUE	6	6	Active	Active
Compound 1131	4.37826	>	Inactive	FALSE	TRUE	4	5	Inactive	Inactive
Compound 1132	3.5	*	Inactive	FALSE	TRUE	4	5	Inactive	Inactive
Compound 1133	5.1729	0	Inconclusive	FALSE	TRUE	5	5	Active	Inactive
Compound 1134	5.45526	0	Inconclusive	FALSE	TRUE	5	6	Active	Active
Compound 1135	5.19004	0	Active	TRUE	TRUE	5	5	Active	Inactive
Compound 1136	4.01284	>	Inactive	FALSE	TRUE	4	5	Inactive	Inactive
Compound 1137	3.5	*	Inactive	FALSE	TRUE	4	5	Inactive	Inactive
Compound 1138	4.3134	>	Inactive	FALSE	TRUE	4	5	Inactive	Inactive
Compound 1139	4.95785	0	Inactive	TRUE	TRUE	5	5	Inactive	Inactive
Compound 1140	4.76969	>	Active	FALSE	TRUE	5	5	Active	Active
Compound 1141	5.22814	0	Active	TRUE	TRUE	5	5	Active	Inactive
Compound 1142	4.21688	>	Inactive	FALSE	TRUE	4	5	Inactive	Inactive
Compound 1143	5.5634	0	Active	FALSE	TRUE	5	5	Active	Active
Compound 1144	5.33782	0	Active	TRUE	TRUE	5	5	Active	Active
Compound 1145	4.57192	>	Inactive	FALSE	TRUE	5	5	Inactive	Inactive
Compound 1146	5.97732	0	Active	FALSE	TRUE	6	6	Active	Active
Compound 1147	4.88288	>	Inconclusive	FALSE	TRUE	5	5	Active	Inactive
Compound 1148	4.95054	>	Inconclusive	TRUE	TRUE	5	5	Inactive	Inactive
Compound 1149	5.22302	0	Active	TRUE	TRUE	5	5	Active	Active
Compound 1150	5.48071	0	Active	FALSE	TRUE	5	5	Active	Active
Compound 1151	5.64904	0	Active	FALSE	TRUE	5	6	Active	Active
Compound 1152	5.81702	0	Active	FALSE	TRUE	5	6	Active	Active
Compound 1153	4.48174	>	Inactive	FALSE	TRUE	4	5	Inactive	Inactive
Compound 1154	5.52816	0	Active	FALSE	TRUE	5	6	Active	Active
Compound 1155	4.95808	>	Inconclusive	FALSE	TRUE	5	5	Active	Inactive
Compound 1156	5.18852	0	Active	TRUE	TRUE	5	5	Active	Inactive
Compound 1157	5.00588	0	Active	TRUE	TRUE	5	5	Active	Inactive
Compound 1158	3.5	*	Inactive	FALSE	TRUE	4	5	Inactive	Inactive
Compound 1159	5.4083	0	Active	FALSE	TRUE	5	5	Active	Active
Compound 1160	5.1487	0	Inconclusive	TRUE	TRUE	5	6	Active	Active
Compound 1161	4.43822	0	Inactive	FALSE	TRUE	5	5	Inactive	Inactive
Compound 1162	4.52073	>	Inactive	FALSE	TRUE	4	5	Inactive	Inactive
Compound 1163	3.5	*	Inactive	FALSE	TRUE	4	5	Inactive	Inactive
Compound 1164	4.25417	>	Inactive	FALSE	TRUE	4	5	Inactive	Inactive
Compound 1165	4.94474	>	Active	TRUE	TRUE	5	5	Active	Inactive
Compound 1166	4.07279	>	Inactive	FALSE	TRUE	4	5	Inactive	Inactive
Compound 1167	5.02171	0	Active	TRUE	TRUE	5	5	Active	Active
Compound 1168	5.36016	0	Inconclusive	FALSE	TRUE	5	5	Active	Active
Compound 1169	5.43143	0	Active	FALSE	TRUE	5	5	Active	Active
Compound 1170	3.5	*	Inactive	FALSE	TRUE	4	5	Inactive	Inactive
Compound 1171	4.24751	>	Inactive	FALSE	TRUE	4	5	Inactive	Inactive
Compound 1172	5.1695	0	Active	TRUE	TRUE	5	5	Active	Active
Compound 1173	5.01511	0	Active	TRUE	TRUE	5	5	Active	Inactive
Compound 1174	3.5	*	Inactive	FALSE	TRUE	4	5	Inactive	Inactive
Compound 1175	4.3812	>	Inactive	FALSE	TRUE	4	5	Inactive	Inactive
Compound 1176	5.7307	0	Active	FALSE	TRUE	5	5	Active	Active
Compound 1177	5.26682	0	Inconclusive	FALSE	TRUE	5	5	Active	Active
Compound 1178	4.86104	>	Inactive	TRUE	TRUE	5	5	Inactive	Inactive
Compound 1179	4.68419	>	Inactive	FALSE	TRUE	5	5	Inactive	Inactive
Compound 1180	4.75805	>	Inactive	TRUE	TRUE	5	5	Inactive	Active
Compound 1181	4.74963	>	Inactive	TRUE	TRUE	5	5	Inactive	Inactive
Compound 1182	4.08231	>	Inactive	FALSE	TRUE	4	5	Inactive	Inactive
Compound 1183	3.5	*	Inactive	FALSE	TRUE	4	5	Inactive	Inactive
Compound 1184	3.5	*	Inactive	FALSE	TRUE	4	5	Inactive	Inactive
Compound 1185	4.2852	>	Inactive	FALSE	TRUE	4	5	Inactive	Inactive
Compound 1186	5.21326	0	Active	TRUE	TRUE	5	5	Active	Active
Compound 1187	5.96417	0	Active	FALSE	TRUE	6	6	Active	Active
Compound 1188	4.16859	>	Inactive	FALSE	TRUE	4	5	Inactive	Inactive
Compound 1189	5.10196	0	Active	TRUE	TRUE	5	5	Active	Inactive
Compound 1190	4.48326	>	Inactive	FALSE	TRUE	5	5	Inactive	Inactive
Compound 1191	4.58386	>	Inactive	TRUE	TRUE	5	5	Inactive	Inactive
Compound 1192	5.32121	0	Inconclusive	FALSE	TRUE	5	5	Inactive	Inactive
Compound 1193	5.39842	0	Active	TRUE	TRUE	5	5	Active	Active
Compound 1194	5.27262	0	Active	TRUE	TRUE	5	5	Active	Active
Compound 1195	4.33308	>	Inactive	FALSE	TRUE	4	5	Inactive	Inactive
Compound 1196	5.24691	0	Active	TRUE	TRUE	5	5	Active	Active
Compound 1197	4.12315	>	Inactive	FALSE	TRUE	4	5	Inactive	Inactive
Compound 1198	4.14101	>	Inactive	FALSE	TRUE	4	5	Inactive	Inactive
Compound 1199	5.47784	0	Active	FALSE	TRUE	5	5	Active	Active
Compound 1200	5.30237	0	Active	TRUE	TRUE	5	5	Active	Inactive
Compound 1201	3.5	*	Inactive	FALSE	TRUE	4	4	Inactive	Inactive
Compound 1202	4.31207	>	Inactive	FALSE	TRUE	4	5	Inactive	Inactive
Compound 1203	4.30937	>	Inactive	FALSE	TRUE	4	5	Inactive	Inactive
Compound 1204	4.22674	>	Inactive	FALSE	TRUE	4	5	Inactive	Inactive
Compound 1205	3.5	*	Inactive	FALSE	TRUE	4	5	Inactive	Inactive
Compound 1206	5.08645	0	Inconclusive	FALSE	TRUE	5	5	Inactive	Inactive
Compound 1207	4.9616	0	Active	TRUE	TRUE	5	5	Active	Inactive
Compound 1208	3.5	*	Inactive	FALSE	TRUE	4	5	Inactive	Inactive
Compound 1209	4.61042	>	Inactive	FALSE	TRUE	5	5	Inactive	Inactive
Compound 1210	4.73368	>	Inactive	TRUE	TRUE	5	5	Inactive	Inactive
Compound 1211	3.5	*	Inactive	FALSE	TRUE	4	5	Inactive	Inactive
Compound 1212	5.0241	0	Inconclusive	TRUE	TRUE	5	5	Inactive	Inactive
Compound 1213	4.46001	>	Inactive	FALSE	TRUE	5	5	Inactive	Inactive
Compound 1214	3.5	*	Inactive	FALSE	TRUE	4	5	Inactive	Inactive
Compound 1215	3.5	*	Inactive	FALSE	TRUE	4	5	Inactive	Inactive
Compound 1216	3.5	*	Inactive	FALSE	TRUE	4	5	Inactive	Inactive
Compound 1217	4.30582	>	Inactive	FALSE	TRUE	4	5	Inactive	Inactive
Compound 1218	3.5	*	Inactive	FALSE	TRUE	4	5	Inactive	Inactive
Compound 1219	4.57693	>	Inactive	FALSE	TRUE	5	5	Inactive	Inactive
Compound 1220	5.27294	0	Active	TRUE	TRUE	5	5	Active	Inactive
Compound 1221	4.40862	>	Inactive	FALSE	TRUE	4	5	Inactive	Inactive
Compound 1222	3.52922	>	Inactive	FALSE	TRUE	4	5	Inactive	Inactive
Compound 1223	3.5	*	Inactive	FALSE	TRUE	4	5	Inactive	Inactive
Compound 1224	3.5	*	Inactive	FALSE	TRUE	4	5	Inactive	Inactive
Compound 1225	3.5	*	Inactive	FALSE	TRUE	4	5	Inactive	Inactive
Compound 1226	4.64222	>	Inactive	FALSE	TRUE	5	5	Inactive	Inactive
Compound 1227	4.6707	>	Inactive	FALSE	TRUE	5	5	Inactive	Inactive
Compound 1228	3.5	*	Inactive	FALSE	TRUE	4	5	Inactive	Inactive
Compound 1229	5.16445	0	Active	TRUE	TRUE	5	5	Active	Inactive
Compound 1230	5.518	0	Active	TRUE	TRUE	5	5	Active	Inactive
Compound 1231	4.95594	>	Active	TRUE	TRUE	5	6	Active	Active
Compound 1232	4.32217	>	Inactive	FALSE	TRUE	5	5	Inactive	Inactive
Compound 1233	5.08898	0	Active	TRUE	TRUE	5	5	Active	Inactive
Compound 1234	4.6243	>	Inactive	TRUE	TRUE	4	5	Inactive	Inactive
Compound 1235	3.5	*	Inactive	FALSE	TRUE	4	5	Inactive	Inactive
Compound 1236	4.83139	>	Inactive	TRUE	TRUE	5	5	Inactive	Inactive
Compound 1237	4.12547	>	Inactive	FALSE	TRUE	4	5	Inactive	Inactive
Compound 1238	3.5	*	Inactive	FALSE	TRUE	4	5	Inactive	Inactive
Compound 1239	4.74823	>	Inactive	TRUE	TRUE	5	5	Inactive	Inactive
Compound 1240	4.60621	>	Inactive	FALSE	TRUE	5	5	Inactive	Inactive
Compound 1241	4.28641	>	Inactive	FALSE	TRUE	4	5	Inactive	Inactive
Compound 1242	3.5	*	Inactive	FALSE	TRUE	4	5	Inactive	Inactive
Compound 1243	4.26039	>	Inactive	FALSE	TRUE	4	5	Inactive	Inactive
Compound 1244	4.08795	>	Inactive	FALSE	TRUE	4	5	Inactive	Inactive
Compound 1245	3.5	*	Inactive	FALSE	TRUE	4	5	Inactive	Inactive
Compound 1246	4.49909	>	Inactive	FALSE	TRUE	5	5	Inactive	Inactive
Compound 1247	6.22943	<	Active	FALSE	TRUE	6	6	Active	Active
Compound 1248	5.60485	0	Active	FALSE	TRUE	6	5	Active	Active
Compound 1249	5.77045	0	Active	FALSE	TRUE	6	6	Active	Active
Compound 1250	3.5	*	Inactive	FALSE	TRUE	4	5	Inactive	Inactive
Compound 1251	3.5	*	Inactive	FALSE	TRUE	4	5	Inactive	Inactive
Compound 1252	6.04704	<	Active	FALSE	TRUE	6	5	Active	Active
Compound 1253	3.5	*	Inactive	FALSE	TRUE	4	5	Inactive	Inactive
Compound 1254	4.08822	>	Inactive	FALSE	TRUE	4	5	Inactive	Inactive
Compound 1255	5.56441	0	Active	FALSE	TRUE	6	5	Active	Active
Compound 1256	5.34027	0	Active	FALSE	TRUE	5	5	Active	Inactive
Compound 1257	5.86772	0	Active	FALSE	TRUE	6	6	Active	Active
Compound 1258	4.37493	>	Inactive	FALSE	TRUE	4	5	Inactive	Inactive
Compound 1259	4.34722	>	Inactive	FALSE	TRUE	4	5	Inactive	Inactive
Compound 1260	4.52374	0	Inactive	FALSE	TRUE	4	5	Inactive	Inactive
Compound 1261	3.5	*	Inactive	FALSE	TRUE	4	5	Inactive	Inactive
Compound 1262	5.63087	0	Active	FALSE	TRUE	5	5	Active	Active
Compound 1263	3.5	*	Inactive	FALSE	TRUE	4	5	Inactive	Inactive
Compound 1264	4.41993	>	Inactive	FALSE	TRUE	4	5	Inactive	Inactive
Compound 1265	4.4109	>	Inactive	FALSE	TRUE	4	5	Inactive	Inactive
Compound 1266	5.08384	0	Inconclusive	TRUE	TRUE	5	5	Active	Inactive
Compound 1267	3.5	*	Inactive	FALSE	TRUE	4	5	Inactive	Inactive
Compound 1268	4.29568	>	Inactive	FALSE	TRUE	5	5	Inactive	Inactive
Compound 1269	5.10161	0	Active	TRUE	TRUE	5	5	Active	Inactive
Compound 1270	6.41297	<	Active	FALSE	TRUE	6	6	Active	Active
Compound 1271	5.94635	0	Active	FALSE	TRUE	6	6	Active	Active
Compound 1272	5.18617	0	Active	FALSE	TRUE	5	5	Active	Active
Compound 1273	5.27011	0	Active	TRUE	TRUE	5	5	Active	Active
Compound 1274	4.70649	>	Inactive	FALSE	TRUE	5	5	Inactive	Inactive
Compound 1275	5.90435	0	Active	FALSE	TRUE	6	6	Active	Active
Compound 1276	4.66359	>	Inactive	FALSE	TRUE	5	5	Inactive	Inactive
Compound 1277	4.64559	>	Inactive	TRUE	TRUE	5	5	Inactive	Inactive
Compound 1278	4.30926	>	Inactive	FALSE	TRUE	4	5	Inactive	Inactive
Compound 1279	4.21087	>	Inactive	FALSE	TRUE	4	5	Inactive	Inactive
Compound 1280	5.63547	0	Active	FALSE	TRUE	5	6	Active	Active
Compound 1281	4.54876	>	Inactive	FALSE	TRUE	5	5	Inactive	Inactive
Compound 1282	5.33939	0	Active	TRUE	TRUE	5	5	Active	Active
Compound 1283	5.62234	0	Active	FALSE	TRUE	6	6	Active	Active
Compound 1284	4.57877	>	Inactive	FALSE	TRUE	5	5	Inactive	Inactive
Compound 1285	6.1451	<	Active	FALSE	TRUE	6	6	Active	Active
Compound 1286	5.08468	0	Inconclusive	FALSE	TRUE	5	5	Active	Active
Compound 1287	5.29482	0	Active	TRUE	TRUE	5	5	Active	Active
Compound 1288	5.34014	0	Active	TRUE	TRUE	5	6	Active	Active
Compound 1289	4.71247	>	Inactive	TRUE	TRUE	4	5	Inactive	Inactive
Compound 1290	4.60545	>	Inactive	TRUE	TRUE	5	5	Inactive	Inactive
Compound 1291	4.35118	>	Inactive	FALSE	TRUE	4	5	Inactive	Inactive
Compound 1292	4.23228	>	Inactive	FALSE	TRUE	4	5	Inactive	Inactive
Compound 1293	4.13053	>	Inactive	FALSE	TRUE	4	5	Inactive	Inactive
Compound 1294	5.62926	0	Active	FALSE	TRUE	5	5	Active	Active
Compound 1295	5.46017	0	Active	FALSE	TRUE	5	5	Active	Active
Compound 1296	5.65376	0	Active	FALSE	TRUE	6	6	Active	Active
Compound 1297	5.46061	0	Active	FALSE	TRUE	5	5	Active	Active
Compound 1298	4.27474	>	Inactive	FALSE	TRUE	4	5	Inactive	Inactive
Compound 1299	4.66435	>	Inactive	FALSE	TRUE	5	6	Inactive	Inactive
Compound 1300	4.82301	>	Inactive	TRUE	TRUE	5	5	Inactive	Active
Compound 1301	5.1678	0	Active	TRUE	TRUE	5	5	Active	Inactive
Compound 1302	5.37177	0	Inconclusive	FALSE	TRUE	5	6	Inactive	Inactive
Compound 1303	5.34586	0	Inconclusive	FALSE	TRUE	5	6	Inactive	Active
Compound 1304	4.69085	>	Inactive	TRUE	TRUE	5	6	Inactive	Inactive
Compound 1305	4.14303	>	Inactive	FALSE	TRUE	4	5	Inactive	Inactive
Compound 1306	4.82316	>	Inactive	TRUE	TRUE	5	5	Inactive	Inactive
Compound 1307	4.84907	>	Inactive	TRUE	TRUE	5	5	Inactive	Active
Compound 1308	4.5954	>	Inactive	FALSE	TRUE	5	5	Inactive	Inactive
Compound 1309	4.20831	>	Inactive	FALSE	TRUE	4	6	Inactive	Inactive
Compound 1310	4.5633	>	Inactive	FALSE	TRUE	5	5	Inactive	Inactive
Compound 1311	4.72296	>	Inactive	TRUE	TRUE	5	5	Inactive	Inactive
Compound 1312	6.39507	<	Active	FALSE	TRUE	6	5	Active	Active
Compound 1313	4.39458	>	Inactive	FALSE	TRUE	4	5	Inactive	Inactive
Compound 1314	4.69011	>	Inactive	TRUE	TRUE	4	5	Inactive	Inactive
Compound 1315	3.5	*	Inactive	FALSE	TRUE	4	5	Inactive	Inactive
Compound 1316	4.57144	>	Inactive	FALSE	TRUE	5	5	Inactive	Inactive
Compound 1317	4.36818	>	Inactive	FALSE	TRUE	4	5	Inactive	Inactive
Compound 1318	5.60064	0	Active	FALSE	TRUE	5	5	Active	Active
Compound 1319	4.445	>	Inactive	FALSE	TRUE	5	5	Inactive	Inactive
Compound 1320	5.03155	0	Active	TRUE	TRUE	5	5	Active	Inactive
Compound 1321	5.61477	0	Active	FALSE	TRUE	5	5	Active	Active
Compound 1322	4.65503	>	Inactive	TRUE	TRUE	5	5	Inactive	Inactive
Compound 1323	5.92889	0	Active	FALSE	TRUE	6	6	Active	Active
Compound 1324	4.5562	>	Inactive	FALSE	TRUE	5	6	Inactive	Inactive
Compound 1325	3.5	*	Inactive	FALSE	TRUE	4	5	Inactive	Inactive
Compound 1326	4.77547	>	Inactive	TRUE	TRUE	5	5	Inactive	Inactive
Compound 1327	4.49453	>	Inactive	FALSE	TRUE	5	6	Inactive	Inactive
Compound 1328	5.39917	0	Active	TRUE	TRUE	5	5	Active	Inactive
Compound 1329	4.69393	>	Inactive	TRUE	TRUE	5	5	Inactive	Inactive
Compound 1330	4.99371	>	Active	TRUE	TRUE	5	6	Active	Active
Compound 1331	4.87614	>	Inactive	TRUE	TRUE	5	5	Inactive	Inactive
Compound 1332	5.20979	0	Active	TRUE	TRUE	5	5	Active	Inactive
Compound 1333	4.53656	>	Inactive	FALSE	TRUE	5	5	Inactive	Inactive
Compound 1334	6.677	<	Active	FALSE	TRUE	6	5	Active	Active
Compound 1335	4.23406	>	Inactive	FALSE	TRUE	4	5	Inactive	Inactive
Compound 1336	5.27911	0	Active	TRUE	TRUE	5	5	Active	Active
Compound 1337	5.4724	0	Active	FALSE	TRUE	5	5	Active	Active
Compound 1338	5.06054	0	Active	TRUE	TRUE	5	5	Active	Active
Compound 1339	5.41739	0	Active	TRUE	TRUE	5	5	Active	Inactive
Compound 1340	5.4385	0	Active	TRUE	TRUE	5	5	Active	Active
Compound 1341	4.45173	>	Inactive	FALSE	TRUE	5	5	Inactive	Inactive
Compound 1342	4.6961	>	Inactive	FALSE	TRUE	5	5	Inactive	Inactive
Compound 1343	5.05644	0	Active	TRUE	TRUE	5	5	Active	Inactive
Compound 1344	4.18273	>	Inactive	FALSE	TRUE	4	5	Inactive	Inactive
Compound 1345	4.22126	>	Inactive	FALSE	TRUE	4	5	Inactive	Inactive
Compound 1346	3.5	*	Inactive	FALSE	TRUE	4	5	Inactive	Inactive
Compound 1347	4.84828	>	Inactive	FALSE	TRUE	5	5	Inactive	Inactive
Compound 1348	3.5	*	Inactive	FALSE	TRUE	4	5	Inactive	Inactive
Compound 1349	5.56647	0	Active	FALSE	TRUE	5	5	Active	Active
Compound 1350	4.09454	>	Inactive	FALSE	TRUE	4	5	Inactive	Inactive
Compound 1351	4.75014	>	Inactive	TRUE	TRUE	5	5	Inactive	Inactive
Compound 1352	4.33194	>	Inactive	FALSE	TRUE	4	5	Inactive	Inactive
Compound 1353	4.78979	>	Inactive	TRUE	TRUE	5	5	Inactive	Inactive
Compound 1354	5.29918	0	Active	TRUE	TRUE	6	6	Active	Active
Compound 1355	4.6703	>	Inactive	FALSE	TRUE	5	5	Inactive	Inactive
Compound 1356	4.57538	>	Inactive	FALSE	TRUE	5	5	Inactive	Inactive
Compound 1357	4.42578	>	Inactive	FALSE	TRUE	5	5	Inactive	Inactive
Compound 1358	3.5	*	Inactive	FALSE	TRUE	4	5	Inactive	Inactive
Compound 1359	4.9904	>	Inconclusive	TRUE	TRUE	5	5	Inactive	Inactive
Compound 1360	4.77124	>	Inactive	TRUE	TRUE	5	5	Inactive	Inactive
Compound 1361	4.20087	>	Inactive	FALSE	TRUE	4	5	Inactive	Inactive
Compound 1362	4.36813	>	Inactive	FALSE	TRUE	4	5	Inactive	Inactive
Compound 1363	4.58864	>	Inactive	FALSE	TRUE	4	5	Inactive	Inactive
Compound 1364	3.5	*	Inactive	FALSE	TRUE	4	5	Inactive	Inactive
Compound 1365	4.36288	>	Inactive	FALSE	TRUE	4	5	Inactive	Inactive
Compound 1366	5.92398	0	Active	FALSE	TRUE	6	6	Active	Active
Compound 1367	4.59988	>	Inactive	FALSE	TRUE	5	5	Inactive	Inactive
Compound 1368	5.12391	0	Active	TRUE	TRUE	5	5	Active	Inactive
Compound 1369	4.96202	>	Active	TRUE	TRUE	5	5	Active	Inactive
Compound 1370	4.24592	>	Inactive	FALSE	TRUE	4	5	Inactive	Inactive
Compound 1371	5.03385	0	Active	TRUE	TRUE	5	5	Active	Inactive
Compound 1372	4.29842	>	Inactive	FALSE	TRUE	4	5	Inactive	Inactive
Compound 1373	4.49326	>	Inactive	FALSE	TRUE	5	5	Inactive	Inactive
Compound 1374	4.32626	>	Inactive	FALSE	TRUE	4	5	Inactive	Inactive
Compound 1375	4.64153	>	Inactive	FALSE	TRUE	5	5	Inactive	Inactive
Compound 1376	5.69386	0	Active	FALSE	TRUE	6	6	Active	Active
Compound 1377	4.26825	>	Inactive	FALSE	TRUE	4	5	Inactive	Inactive
Compound 1378	3.5	*	Inactive	FALSE	TRUE	4	5	Inactive	Inactive
Compound 1379	4.62797	>	Inactive	FALSE	TRUE	4	5	Inactive	Inactive
Compound 1380	3.5	*	Inactive	FALSE	TRUE	4	5	Inactive	Inactive
Compound 1381	4.90667	>	Inactive	TRUE	TRUE	5	5	Inactive	Inactive
Compound 1382	4.6463	>	Inactive	TRUE	TRUE	5	5	Inactive	Inactive
Compound 1383	3.5	*	Inactive	FALSE	TRUE	4	5	Inactive	Inactive
Compound 1384	4.16571	>	Inactive	FALSE	TRUE	4	5	Inactive	Inactive
Compound 1385	4.84791	>	Inactive	TRUE	TRUE	5	5	Inactive	Inactive
Compound 1386	5.33411	0	Active	FALSE	TRUE	5	5	Active	Active
Compound 1387	4.6109	>	Inactive	FALSE	TRUE	5	5	Inactive	Inactive
Compound 1388	4.41768	>	Inactive	FALSE	TRUE	4	5	Inactive	Inactive
Compound 1389	4.47822	>	Inactive	FALSE	TRUE	4	5	Inactive	Inactive
Compound 1390	5.00977	0	Active	TRUE	TRUE	5	5	Active	Inactive
Compound 1391	3.5	*	Inactive	FALSE	TRUE	4	5	Inactive	Inactive
Compound 1392	4.29847	>	Inactive	FALSE	TRUE	4	5	Inactive	Inactive
Compound 1393	4.52184	>	Inactive	FALSE	TRUE	4	5	Inactive	Inactive
Compound 1394	4.98919	>	Active	TRUE	TRUE	5	5	Active	Inactive
Compound 1395	4.53952	>	Inactive	FALSE	TRUE	5	5	Inactive	Inactive
Compound 1396	3.5	*	Inactive	FALSE	TRUE	4	5	Inactive	Inactive
Compound 1397	4.63568	>	Inactive	FALSE	TRUE	4	5	Inactive	Inactive
Compound 1398	4.248	>	Inactive	FALSE	TRUE	4	5	Inactive	Inactive
Compound 1399	3.5	*	Inactive	FALSE	TRUE	4	5	Inactive	Inactive
Compound 1400	4.176	>	Inactive	FALSE	TRUE	4	5	Inactive	Inactive
Compound 1401	4.14998	>	Inactive	FALSE	TRUE	4	5	Inactive	Inactive
Compound 1402	4.61853	>	Inactive	TRUE	TRUE	5	5	Inactive	Inactive
Compound 1403	3.5	*	Inactive	FALSE	TRUE	4	5	Inactive	Inactive
Compound 1404	4.28663	>	Inactive	FALSE	TRUE	4	5	Inactive	Inactive
Compound 1405	4.49669	>	Inactive	FALSE	TRUE	4	5	Inactive	Inactive
Compound 1406	4.77456	>	Inactive	TRUE	TRUE	5	5	Inactive	Inactive
Compound 1407	3.5	*	Inactive	FALSE	TRUE	4	5	Inactive	Inactive
Compound 1408	4.35485	>	Inactive	FALSE	TRUE	4	5	Inactive	Inactive
Compound 1409	4.50804	>	Inactive	FALSE	TRUE	4	5	Inactive	Inactive
Compound 1410	4.22567	>	Inactive	FALSE	TRUE	4	5	Inactive	Inactive
Compound 1411	4.24032	>	Inactive	FALSE	TRUE	4	5	Inactive	Inactive
Compound 1412	4.61875	>	Inactive	TRUE	TRUE	4	5	Inactive	Inactive
Compound 1413	4.16521	>	Inactive	FALSE	TRUE	4	5	Inactive	Inactive
Compound 1414	4.62529	>	Inactive	FALSE	TRUE	4	5	Inactive	Inactive
Compound 1415	4.41361	>	Inactive	FALSE	TRUE	4	5	Inactive	Inactive
Compound 1416	4.06614	>	Inactive	FALSE	TRUE	4	5	Inactive	Inactive
Compound 1417	4.86569	>	Inactive	TRUE	TRUE	5	5	Inactive	Active
Compound 1418	4.91451	>	Active	TRUE	TRUE	5	5	Active	Inactive
Compound 1419	5.88183	0	Active	FALSE	TRUE	6	6	Active	Active
Compound 1420	5.99941	0	Active	FALSE	TRUE	6	6	Active	Active
Compound 1421	4.44982	>	Inactive	FALSE	TRUE	5	5	Inactive	Inactive
Compound 1422	5.12075	0	Active	TRUE	TRUE	5	5	Active	Inactive
Compound 1423	4.87151	>	Inactive	TRUE	TRUE	5	5	Inactive	Inactive
Compound 1424	4.95498	>	Inactive	TRUE	TRUE	5	5	Inactive	Inactive
Compound 1425	4.41573	>	Inactive	FALSE	TRUE	5	5	Inactive	Inactive
Compound 1426	4.69402	>	Inactive	FALSE	TRUE	5	5	Inactive	Inactive
Compound 1427	3.5	*	Inactive	FALSE	TRUE	4	5	Inactive	Inactive
Compound 1428	4.33612	>	Inactive	FALSE	TRUE	4	5	Inactive	Inactive
Compound 1429	3.5	*	Inactive	FALSE	TRUE	4	5	Inactive	Inactive
Compound 1430	4.96192	>	Inactive	TRUE	TRUE	5	5	Inactive	Inactive
Compound 1431	4.12339	>	Inactive	FALSE	TRUE	4	5	Inactive	Inactive
Compound 1432	4.27035	0	Inactive	FALSE	TRUE	4	5	Inactive	Inactive
Compound 1433	4.22561	>	Inactive	FALSE	TRUE	4	5	Inactive	Inactive
Compound 1434	3.80352	>	Inactive	FALSE	TRUE	4	5	Inactive	Inactive
Compound 1435	3.5	*	Inactive	FALSE	TRUE	4	5	Inactive	Inactive
Compound 1436	4.75186	>	Inactive	TRUE	TRUE	5	5	Inactive	Inactive
Compound 1437	3.5	*	Inactive	FALSE	TRUE	4	5	Inactive	Inactive
Compound 1438	5.28354	0	Active	TRUE	TRUE	5	5	Active	Inactive
Compound 1439	4.72986	>	Inactive	TRUE	TRUE	5	5	Inactive	Inactive
Compound 1440	4.42355	>	Inactive	FALSE	TRUE	4	5	Inactive	Inactive
Compound 1441	4.20217	>	Inactive	FALSE	TRUE	4	5	Inactive	Inactive
Compound 1442	3.87012	>	Inactive	FALSE	TRUE	4	5	Inactive	Inactive
Compound 1443	4.61402	>	Inactive	FALSE	TRUE	4	5	Inactive	Inactive
Compound 1444	4.29904	>	Inactive	FALSE	TRUE	4	5	Inactive	Inactive
Compound 1445	5.84681	0	Active	FALSE	TRUE	6	6	Active	Active
Compound 1446	4.43379	>	Inactive	FALSE	TRUE	5	5	Inactive	Inactive
Compound 1447	4.70404	>	Inactive	FALSE	TRUE	4	5	Inactive	Inactive
Compound 1448	4.25882	>	Inactive	FALSE	TRUE	4	5	Inactive	Inactive
Compound 1449	3.5	*	Inactive	FALSE	TRUE	4	5	Inactive	Inactive
Compound 1450	4.82234	>	Inactive	TRUE	TRUE	5	5	Inactive	Inactive
Compound 1451	3.5	*	Inactive	FALSE	TRUE	4	5	Inactive	Inactive
Compound 1452	5.49886	0	Active	FALSE	TRUE	5	5	Active	Active
Compound 1453	4.19057	>	Inactive	FALSE	TRUE	4	5	Inactive	Inactive
Compound 1454	4.15105	>	Inactive	FALSE	TRUE	4	5	Inactive	Inactive
Compound 1455	3.22616	>	Inactive	FALSE	TRUE	4	5	Inactive	Inactive
Compound 1456	4.37428	>	Inactive	FALSE	TRUE	4	5	Inactive	Inactive
Compound 1457	4.13325	>	Inactive	FALSE	TRUE	4	5	Inactive	Inactive
Compound 1458	4.36659	>	Inactive	FALSE	TRUE	4	5	Inactive	Inactive
Compound 1459	4.75438	>	Inactive	FALSE	TRUE	4	5	Inactive	Inactive
Compound 1460	4.52354	>	Inactive	FALSE	TRUE	5	5	Inactive	Inactive
Compound 1461	5.22304	0	Active	TRUE	TRUE	5	5	Active	Inactive
Compound 1462	4.43136	>	Inactive	FALSE	TRUE	4	5	Inactive	Inactive
Compound 1463	4.79799	>	Inactive	TRUE	TRUE	5	5	Inactive	Inactive
Compound 1464	5.42497	0	Active	FALSE	TRUE	5	5	Active	Active
Compound 1465	3.5	*	Inactive	FALSE	TRUE	4	5	Inactive	Inactive
Compound 1466	4.43503	>	Inactive	FALSE	TRUE	4	5	Inactive	Inactive
Compound 1467	4.62075	>	Inactive	TRUE	TRUE	4	5	Inactive	Inactive
Compound 1468	5.47668	0	Active	FALSE	TRUE	5	5	Active	Active
Compound 1469	6.14615	<	Active	FALSE	TRUE	6	5	Active	Active
Compound 1470	5.25059	0	Active	TRUE	TRUE	5	5	Active	Inactive
Compound 1471	3.5	*	Inactive	FALSE	TRUE	4	5	Inactive	Inactive
Compound 1472	4.87875	>	Inactive	TRUE	TRUE	5	5	Inactive	Inactive
Compound 1473	6.08456	<	Active	FALSE	TRUE	6	5	Active	Active
Compound 1474	7.28885	<	Active	FALSE	TRUE	7	5	Active	Active
Compound 1475	4.39695	>	Inactive	FALSE	TRUE	5	5	Inactive	Inactive
Compound 1476	3.5	*	Inactive	FALSE	TRUE	4	5	Inactive	Inactive
Compound 1477	3.99078	>	Inactive	FALSE	TRUE	4	5	Inactive	Inactive
Compound 1478	4.11671	>	Inactive	FALSE	TRUE	4	5	Inactive	Inactive
Compound 1479	4.29772	>	Inactive	FALSE	TRUE	4	5	Inactive	Inactive
Compound 1480	4.17056	>	Inactive	FALSE	TRUE	4	5	Inactive	Inactive
Compound 1481	3.5	*	Inactive	FALSE	TRUE	4	5	Inactive	Inactive
Compound 1482	5.85343	0	Active	FALSE	TRUE	6	6	Active	Active
Compound 1483	3.5	*	Inactive	FALSE	TRUE	4	5	Inactive	Inactive
Compound 1484	3.5	*	Inactive	FALSE	TRUE	4	5	Inactive	Inactive
Compound 1485	3.5	*	Inactive	FALSE	TRUE	4	5	Inactive	Inactive
Compound 1486	4.19871	>	Inactive	FALSE	TRUE	5	5	Inactive	Inactive
Compound 1487	3.86859	>	Inactive	FALSE	TRUE	4	5	Inactive	Inactive
Compound 1488	4.23005	>	Inactive	FALSE	TRUE	4	5	Inactive	Inactive
Compound 1489	3.5	*	Inactive	FALSE	TRUE	4	5	Inactive	Inactive
Compound 1490	4.45397	>	Inactive	FALSE	TRUE	4	5	Inactive	Inactive
Compound 1491	4.02756	0	Inactive	FALSE	TRUE	4	5	Inactive	Inactive
Compound 1492	4.41732	>	Inactive	FALSE	TRUE	5	5	Inactive	Inactive
Compound 1493	4.30579	>	Inactive	FALSE	TRUE	4	5	Inactive	Inactive
Compound 1494	3.5	*	Inactive	FALSE	TRUE	4	5	Inactive	Inactive
Compound 1495	3.5	*	Inactive	FALSE	TRUE	4	5	Inactive	Inactive
Compound 1496	6.1234	<	Active	FALSE	TRUE	6	6	Active	Active
Compound 1497	3.5	*	Inactive	FALSE	TRUE	4	5	Inactive	Inactive
Compound 1498	3.5	*	Inactive	FALSE	TRUE	4	5	Inactive	Inactive
Compound 1499	4.17748	>	Inactive	FALSE	TRUE	4	5	Inactive	Inactive
Compound 1500	3.5	*	Inactive	FALSE	TRUE	4	5	Inactive	Inactive
Compound 1501	4.26034	>	Inactive	FALSE	TRUE	4	5	Inactive	Inactive
Compound 1502	5.11752	0	Active	TRUE	TRUE	5	5	Active	Inactive
Compound 1503	5.39464	0	Active	TRUE	TRUE	5	5	Active	Inactive
Compound 1504	4.68653	>	Inactive	TRUE	TRUE	5	5	Inactive	Inactive
Compound 1505	4.51298	>	Inactive	FALSE	TRUE	5	5	Inactive	Inactive
Compound 1506	4.56431	>	Inactive	FALSE	TRUE	4	5	Inactive	Inactive
Compound 1507	3.5	*	Inactive	FALSE	TRUE	4	5	Inactive	Inactive
Compound 1508	4.38779	>	Inactive	FALSE	TRUE	4	5	Inactive	Inactive
Compound 1509	4.06928	>	Inactive	FALSE	TRUE	4	5	Inactive	Inactive
Compound 1510	4.26504	>	Inactive	FALSE	TRUE	4	5	Inactive	Inactive
Compound 1511	3.5	*	Inactive	FALSE	TRUE	4	5	Inactive	Inactive
Compound 1512	4.34035	>	Inactive	FALSE	TRUE	4	5	Inactive	Inactive
Compound 1513	4.05423	>	Inactive	FALSE	TRUE	4	5	Inactive	Inactive
Compound 1514	3.5	*	Inactive	FALSE	TRUE	4	5	Inactive	Inactive
Compound 1515	3.54908	>	Inactive	FALSE	TRUE	4	5	Inactive	Inactive
Compound 1516	3.5	*	Inactive	FALSE	TRUE	4	5	Inactive	Inactive
Compound 1517	4.63665	>	Inactive	TRUE	TRUE	4	5	Inactive	Inactive
Compound 1518	4.23218	>	Inactive	FALSE	TRUE	4	5	Inactive	Inactive
Compound 1519	4.34448	>	Inactive	FALSE	TRUE	4	5	Inactive	Inactive
Compound 1520	5.09181	0	Active	TRUE	TRUE	5	5	Active	Inactive
Compound 1521	5.12221	0	Active	TRUE	TRUE	5	5	Active	Active
Compound 1522	4.2498	0	Inactive	FALSE	TRUE	4	5	Inactive	Inactive
Compound 1523	3.5	*	Inactive	FALSE	TRUE	4	5	Inactive	Inactive
Compound 1524	5.88473	0	Active	FALSE	TRUE	6	6	Active	Active
Compound 1525	5.13172	0	Active	TRUE	TRUE	5	5	Active	Inactive
Compound 1526	3.5	*	Inactive	FALSE	TRUE	4	5	Inactive	Inactive
Compound 1527	4.98362	>	Active	TRUE	TRUE	5	5	Active	Inactive
Compound 1528	4.8365	>	Inactive	TRUE	TRUE	5	5	Inactive	Active
Compound 1529	4.10988	>	Inactive	FALSE	TRUE	5	5	Inactive	Inactive
Compound 1530	4.36143	>	Inactive	FALSE	TRUE	5	5	Inactive	Inactive
Compound 1531	6.29637	<	Active	FALSE	TRUE	6	5	Active	Active
Compound 1532	3.5	*	Inactive	FALSE	TRUE	4	5	Inactive	Inactive
Compound 1533	5.24525	0	Active	TRUE	TRUE	5	5	Active	Active
Compound 1534	4.723	>	Inactive	FALSE	TRUE	5	5	Inactive	Inactive
Compound 1535	4.84872	>	Inactive	TRUE	TRUE	5	5	Inactive	Inactive
Compound 1536	3.88338	>	Inactive	FALSE	TRUE	4	5	Inactive	Inactive
Compound 1537	4.63118	>	Inactive	FALSE	TRUE	5	5	Inactive	Inactive
Compound 1538	3.5	*	Inactive	FALSE	TRUE	4	5	Inactive	Inactive
Compound 1539	4.82282	>	Inactive	TRUE	TRUE	5	5	Inactive	Inactive
Compound 1540	4.63868	>	Inactive	TRUE	TRUE	5	5	Inactive	Inactive
Compound 1541	4.53837	>	Inactive	FALSE	TRUE	5	5	Inactive	Inactive
Compound 1542	4.67369	>	Inactive	TRUE	TRUE	5	5	Inactive	Inactive
Compound 1543	6.05934	<	Active	FALSE	TRUE	6	5	Active	Active
Compound 1544	4.21346	>	Inactive	FALSE	TRUE	4	5	Inactive	Inactive
Compound 1545	5.06695	0	Active	TRUE	TRUE	5	5	Active	Inactive
Compound 1546	4.82357	>	Inactive	TRUE	TRUE	5	5	Inactive	Inactive
Compound 1547	7.16416	<	Active	FALSE	TRUE	7	5	Active	Active
Compound 1548	3.5	*	Inactive	FALSE	TRUE	4	5	Inactive	Inactive
Compound 1549	4.61589	>	Inactive	TRUE	TRUE	5	6	Inactive	Inactive
Compound 1550	5.03003	0	Active	TRUE	TRUE	5	5	Active	Inactive
Compound 1551	4.75179	>	Inactive	TRUE	TRUE	5	5	Inactive	Inactive
Compound 1552	4.36618	>	Inactive	FALSE	TRUE	4	5	Inactive	Inactive
Compound 1553	3.5	*	Inactive	FALSE	TRUE	4	5	Inactive	Inactive
Compound 1554	4.5475	>	Inactive	TRUE	TRUE	5	5	Inactive	Inactive
Compound 1555	5.19139	0	Active	TRUE	TRUE	5	5	Active	Inactive
Compound 1556	3.5	*	Inactive	FALSE	TRUE	4	5	Inactive	Inactive
Compound 1557	3.84859	>	Inactive	FALSE	TRUE	4	5	Inactive	Inactive
Compound 1558	4.75506	>	Inactive	TRUE	TRUE	5	5	Inactive	Inactive
Compound 1559	5.2844	0	Active	TRUE	TRUE	5	5	Active	Active
Compound 1560	7.5	<	Active	FALSE	TRUE	7	5	Active	Active
Compound 1561	4.63917	>	Inactive	TRUE	TRUE	4	5	Inactive	Inactive
Compound 1562	6.39494	<	Active	FALSE	TRUE	7	5	Active	Active
Compound 1563	6.61719	<	Active	FALSE	TRUE	6	5	Active	Active
Compound 1564	4.51968	>	Inactive	FALSE	TRUE	5	5	Inactive	Active
Compound 1565	4.78927	>	Inactive	FALSE	TRUE	5	5	Inactive	Inactive
Compound 1566	4.57331	0	Inactive	FALSE	TRUE	5	5	Inactive	Inactive
Compound 1567	3.5	*	Inactive	FALSE	TRUE	4	5	Inactive	Inactive
Compound 1568	4.45881	>	Inactive	TRUE	TRUE	5	5	Inactive	Inactive
Compound 1569	4.13464	>	Inactive	FALSE	TRUE	4	5	Inactive	Inactive
Compound 1570	4.16249	>	Inactive	FALSE	TRUE	4	5	Inactive	Inactive
Compound 1571	4.82289	>	Inactive	TRUE	TRUE	5	5	Inactive	Inactive
Compound 1572	4.33487	>	Inactive	FALSE	TRUE	4	5	Inactive	Inactive
Compound 1573	7.1606	<	Active	FALSE	TRUE	7	5	Active	Active
Compound 1574	3.5	*	Inactive	FALSE	TRUE	4	5	Inactive	Inactive
Compound 1575	5.00301	0	Active	TRUE	TRUE	5	5	Active	Inactive
Compound 1576	3.5	*	Inactive	FALSE	TRUE	4	5	Inactive	Inactive
Compound 1577	5.64307	0	Active	FALSE	TRUE	6	6	Active	Active
Compound 1578	5.50186	0	Active	FALSE	TRUE	5	5	Active	Active
Compound 1579	3.5	*	Inactive	FALSE	TRUE	4	5	Inactive	Inactive
Compound 1580	5.68493	0	Active	FALSE	TRUE	6	6	Active	Active
Compound 1581	4.8596	>	Inactive	TRUE	TRUE	5	5	Inactive	Inactive
Compound 1582	3.5	*	Inactive	FALSE	TRUE	4	5	Inactive	Inactive
Compound 1583	3.5	*	Inactive	FALSE	TRUE	4	5	Inactive	Inactive
Compound 1584	4.52162	>	Inactive	FALSE	TRUE	5	5	Inactive	Inactive
Compound 1585	5.12014	0	Active	TRUE	TRUE	5	5	Active	Inactive
Compound 1586	6.4563	<	Active	FALSE	TRUE	6	5	Active	Active
Compound 1587	4.26519	>	Inactive	FALSE	TRUE	4	5	Inactive	Inactive
Compound 1588	4.31776	>	Inactive	FALSE	TRUE	4	5	Inactive	Inactive
Compound 1589	5.92879	0	Active	FALSE	TRUE	6	6	Active	Active
Compound 1590	6.22121	<	Active	FALSE	TRUE	6	5	Active	Active
Compound 1591	5.51533	0	Active	TRUE	TRUE	5	5	Active	Active
Compound 1592	5.24609	0	Active	TRUE	TRUE	5	5	Active	Inactive
Compound 1593	4.20425	>	Inactive	FALSE	TRUE	4	5	Inactive	Inactive
Compound 1594	6.59878	<	Active	FALSE	TRUE	6	6	Active	Active
Compound 1595	4.42751	0	Inactive	FALSE	TRUE	4	5	Inactive	Inactive
Compound 1596	6.11425	<	Active	FALSE	TRUE	6	5	Active	Active
Compound 1597	5.26557	0	Active	TRUE	TRUE	5	5	Active	Inactive
Compound 1598	5.12922	0	Active	TRUE	TRUE	5	5	Active	Active
Compound 1599	5.11872	0	Active	TRUE	TRUE	5	5	Active	Inactive
Compound 1600	3.5	*	Inactive	FALSE	TRUE	4	5	Inactive	Inactive
Compound 1601	4.9683	>	Inactive	TRUE	TRUE	5	5	Inactive	Inactive
Compound 1602	4.24637	>	Inactive	FALSE	TRUE	4	5	Inactive	Inactive
Compound 1603	5.40617	0	Active	TRUE	TRUE	5	5	Active	Active
Compound 1604	4.61462	>	Inactive	FALSE	TRUE	5	5	Inactive	Inactive
Compound 1605	4.58585	>	Inactive	FALSE	TRUE	5	5	Inactive	Inactive
Compound 1606	4.15045	>	Inactive	FALSE	TRUE	4	5	Inactive	Inactive
Compound 1607	4.08866	>	Inactive	FALSE	TRUE	4	5	Inactive	Inactive
Compound 1608	4.95674	>	Inactive	TRUE	TRUE	5	5	Inactive	Inactive
Compound 1609	4.67528	>	Inactive	TRUE	TRUE	5	5	Inactive	Inactive
Compound 1610	4.897	>	Inactive	TRUE	TRUE	5	5	Inactive	Inactive
Compound 1611	6.25919	<	Active	FALSE	TRUE	6	5	Active	Active
Compound 1612	3.5	*	Inactive	FALSE	TRUE	4	5	Inactive	Inactive
Compound 1613	5.19137	0	Active	TRUE	TRUE	5	5	Active	Inactive
Compound 1614	4.34837	>	Inactive	FALSE	TRUE	4	5	Inactive	Inactive
Compound 1615	3.5	*	Inactive	FALSE	TRUE	4	5	Inactive	Inactive
Compound 1616	4.22719	>	Inactive	FALSE	TRUE	4	5	Inactive	Inactive
Compound 1617	4.98499	>	Active	TRUE	TRUE	5	5	Active	Inactive
Compound 1618	5.30781	0	Active	TRUE	TRUE	5	5	Active	Active
Compound 1619	3.5	*	Inactive	FALSE	TRUE	4	5	Inactive	Inactive
Compound 1620	6.9679	<	Active	FALSE	TRUE	6	5	Active	Active
Compound 1621	3.5	*	Inactive	FALSE	TRUE	4	5	Inactive	Inactive
Compound 1622	6.15159	<	Active	FALSE	TRUE	6	5	Active	Active
Compound 1623	4.52766	>	Inactive	FALSE	TRUE	5	5	Inactive	Inactive
Compound 1624	5.00681	0	Active	TRUE	TRUE	5	5	Active	Inactive
Compound 1625	4.75937	>	Active	FALSE	TRUE	5	5	Active	Inactive
Compound 1626	5.08901	0	Inconclusive	TRUE	TRUE	5	5	Inactive	Active
Compound 1627	5.17863	0	Active	TRUE	TRUE	5	5	Active	Inactive
Compound 1628	4.796	>	Inactive	TRUE	TRUE	5	5	Inactive	Inactive
Compound 1629	3.5	*	Inactive	FALSE	TRUE	4	5	Inactive	Inactive
Compound 1630	4.82554	>	Inactive	TRUE	TRUE	5	5	Inactive	Active
Compound 1631	4.875	>	Inactive	TRUE	TRUE	5	5	Inactive	Active
Compound 1632	5.72821	0	Active	FALSE	TRUE	6	6	Active	Active
Compound 1633	6.15473	<	Active	FALSE	TRUE	6	5	Active	Active
Compound 1634	4.65277	>	Inactive	TRUE	TRUE	5	5	Inactive	Inactive
Compound 1635	4.81628	>	Inactive	TRUE	TRUE	5	5	Inactive	Inactive
Compound 1636	4.27982	>	Inactive	FALSE	TRUE	4	5	Inactive	Inactive
Compound 1637	3.5	*	Inactive	FALSE	TRUE	4	5	Inactive	Inactive
Compound 1638	3.5	*	Inactive	FALSE	TRUE	4	5	Inactive	Inactive
Compound 1639	3.5	*	Inactive	FALSE	TRUE	4	5	Inactive	Inactive
Compound 1640	5.24456	0	Active	TRUE	TRUE	5	5	Active	Inactive
Compound 1641	3.5	*	Inactive	FALSE	TRUE	4	5	Inactive	Inactive
Compound 1642	5.2373	0	Active	FALSE	TRUE	5	5	Active	Active
Compound 1643	5.92176	0	Active	FALSE	TRUE	6	6	Active	Active
Compound 1644	4.33916	>	Inactive	FALSE	TRUE	4	5	Inactive	Inactive
Compound 1645	4.27393	>	Inactive	FALSE	TRUE	4	5	Inactive	Inactive
Compound 1646	3.35143	>	Inactive	FALSE	TRUE	4	5	Inactive	Inactive
Compound 1647	3.73382	>	Inactive	FALSE	TRUE	4	5	Inactive	Inactive
Compound 1648	4.34581	>	Inactive	FALSE	TRUE	4	5	Inactive	Inactive
Compound 1649	3.5	*	Inactive	FALSE	TRUE	4	5	Inactive	Inactive
Compound 1650	5.16493	0	Active	TRUE	TRUE	5	5	Active	Inactive
Compound 1651	4.22293	>	Inactive	FALSE	TRUE	4	5	Inactive	Inactive
Compound 1652	4.30795	>	Inactive	FALSE	TRUE	4	5	Inactive	Inactive
Compound 1653	4.70817	>	Inactive	TRUE	TRUE	5	5	Inactive	Inactive
Compound 1654	4.28593	>	Inactive	FALSE	TRUE	4	5	Inactive	Inactive
Compound 1655	4.56091	>	Inactive	FALSE	TRUE	5	5	Inactive	Inactive
Compound 1656	4.53207	>	Inactive	FALSE	TRUE	4	5	Inactive	Inactive
Compound 1657	4.37756	>	Inactive	FALSE	TRUE	5	5	Inactive	Inactive
Compound 1658	3.5	*	Inactive	FALSE	TRUE	4	5	Inactive	Inactive
Compound 1659	4.47511	>	Inactive	FALSE	TRUE	4	5	Inactive	Inactive
Compound 1660	5.09215	0	Active	TRUE	TRUE	5	5	Active	Inactive
Compound 1661	4.53345	>	Inactive	FALSE	TRUE	4	5	Inactive	Inactive
Compound 1662	4.56436	>	Inactive	FALSE	TRUE	5	5	Inactive	Inactive
Compound 1663	4.58184	>	Inactive	TRUE	TRUE	5	5	Inactive	Inactive
Compound 1664	5.21293	0	Active	TRUE	TRUE	5	5	Active	Inactive
Compound 1665	5.06063	0	Active	TRUE	TRUE	5	5	Active	Inactive
Compound 1666	4.78022	>	Inactive	TRUE	TRUE	5	5	Inactive	Inactive
Compound 1667	4.79787	>	Active	TRUE	TRUE	5	5	Active	Inactive
Compound 1668	4.90081	>	Active	TRUE	TRUE	5	5	Active	Active
Compound 1669	4.85806	>	Active	TRUE	TRUE	5	5	Active	Inactive
Compound 1670	4.15965	>	Inactive	FALSE	TRUE	4	5	Inactive	Inactive
Compound 1671	3.5	*	Inactive	FALSE	TRUE	4	5	Inactive	Inactive
Compound 1672	4.53183	>	Inactive	FALSE	TRUE	5	5	Inactive	Inactive
Compound 1673	4.08032	>	Inactive	FALSE	TRUE	4	5	Inactive	Inactive
Compound 1674	5.37843	0	Active	FALSE	TRUE	5	5	Active	Active
Compound 1675	4.91749	>	Active	TRUE	TRUE	5	5	Active	Inactive
Compound 1676	4.95794	>	Inconclusive	TRUE	TRUE	5	5	Inactive	Inactive
Compound 1677	4.29583	>	Inactive	FALSE	TRUE	5	5	Inactive	Inactive
Compound 1678	4.93516	>	Active	TRUE	TRUE	5	5	Active	Inactive
Compound 1679	4.52415	>	Inactive	FALSE	TRUE	4	5	Inactive	Inactive
Compound 1680	3.5	*	Inactive	FALSE	TRUE	4	5	Inactive	Inactive
Compound 1681	5.04437	0	Active	TRUE	TRUE	5	5	Active	Inactive
Compound 1682	4.29233	>	Inactive	FALSE	TRUE	4	5	Inactive	Inactive
Compound 1683	4.97112	>	Active	TRUE	TRUE	5	5	Active	Inactive
Compound 1684	3.5	*	Inactive	FALSE	TRUE	4	5	Inactive	Inactive
Compound 1685	4.13994	>	Inactive	FALSE	TRUE	4	5	Inactive	Inactive
Compound 1686	3.5	*	Inactive	FALSE	TRUE	4	5	Inactive	Inactive
Compound 1687	3.5	*	Inactive	FALSE	TRUE	4	5	Inactive	Inactive
Compound 1688	4.07812	>	Inactive	FALSE	TRUE	4	5	Inactive	Inactive
Compound 1689	4.64325	>	Inactive	FALSE	TRUE	5	5	Inactive	Inactive
Compound 1690	4.41124	>	Inactive	FALSE	TRUE	4	5	Inactive	Inactive
Compound 1691	3.5	*	Inactive	FALSE	TRUE	4	5	Inactive	Inactive
Compound 1692	4.64832	>	Inactive	TRUE	TRUE	5	5	Inactive	Inactive
Compound 1693	4.14673	>	Inactive	FALSE	TRUE	4	5	Inactive	Inactive
Compound 1694	3.5	*	Inactive	FALSE	TRUE	4	5	Inactive	Inactive
Compound 1695	4.31806	>	Inactive	FALSE	TRUE	4	5	Inactive	Inactive
Compound 1696	3.64081	>	Inactive	FALSE	TRUE	4	5	Inactive	Inactive
Compound 1697	3.5	*	Inactive	FALSE	TRUE	4	5	Inactive	Inactive
Compound 1698	4.33877	0	Inactive	FALSE	TRUE	4	5	Inactive	Inactive
Compound 1699	4.15408	>	Inactive	FALSE	TRUE	4	5	Inactive	Inactive
Compound 1700	4.30969	>	Inactive	FALSE	TRUE	4	5	Inactive	Inactive
Compound 1701	5.08335	0	Active	TRUE	TRUE	5	5	Active	Inactive
Compound 1702	5.47474	0	Active	FALSE	TRUE	5	5	Active	Active
Compound 1703	5.32341	0	Active	TRUE	TRUE	5	5	Active	Active
Compound 1704	5.49354	0	Active	FALSE	TRUE	5	6	Active	Active
Compound 1705	5.51829	0	Active	FALSE	TRUE	5	5	Active	Active
Compound 1706	4.24287	>	Inactive	FALSE	TRUE	4	5	Inactive	Inactive
Compound 1707	4.3554	>	Inactive	FALSE	TRUE	4	5	Inactive	Inactive
Compound 1708	4.38672	>	Inactive	FALSE	TRUE	4	5	Inactive	Inactive
Compound 1709	3.5	*	Inactive	FALSE	TRUE	4	5	Inactive	Inactive
Compound 1710	4.17278	>	Inactive	FALSE	TRUE	4	5	Inactive	Inactive
Compound 1711	4.15806	>	Inactive	FALSE	TRUE	4	5	Inactive	Inactive
Compound 1712	4.61094	>	Inactive	FALSE	TRUE	4	5	Inactive	Inactive
Compound 1713	4.42787	>	Inactive	FALSE	TRUE	4	5	Inactive	Inactive
Compound 1714	4.77409	>	Inactive	TRUE	TRUE	5	5	Inactive	Inactive
Compound 1715	4.15903	>	Inactive	FALSE	TRUE	4	5	Inactive	Inactive
Compound 1716	4.33796	>	Inactive	FALSE	TRUE	5	5	Inactive	Inactive
Compound 1717	3.08247	>	Inactive	FALSE	TRUE	3	5	Inactive	Inactive
Compound 1718	3.62728	>	Inactive	FALSE	TRUE	4	5	Inactive	Inactive
Compound 1719	4.85749	>	Inactive	TRUE	TRUE	5	5	Inactive	Inactive
Compound 1720	5.17091	0	Active	TRUE	TRUE	5	5	Active	Inactive
Compound 1721	3.5	*	Inactive	FALSE	TRUE	4	5	Inactive	Inactive
Compound 1722	3.5	*	Inactive	FALSE	TRUE	4	5	Inactive	Inactive
Compound 1723	4.28958	>	Inactive	FALSE	TRUE	4	5	Inactive	Inactive
Compound 1724	4.82197	>	Inactive	TRUE	TRUE	5	5	Inactive	Inactive
Compound 1725	3.5	*	Inactive	FALSE	TRUE	4	5	Inactive	Inactive
Compound 1726	3.5	*	Inactive	FALSE	TRUE	4	5	Inactive	Inactive
Compound 1727	3.5	*	Inactive	FALSE	TRUE	4	5	Inactive	Inactive
Compound 1728	4.30018	0	Inactive	FALSE	TRUE	4	5	Inactive	Inactive
Compound 1729	4.39487	>	Inactive	FALSE	TRUE	5	5	Inactive	Inactive
Compound 1730	4.15053	>	Inactive	FALSE	TRUE	4	5	Inactive	Inactive
Compound 1731	4.41074	>	Inactive	FALSE	TRUE	4	5	Inactive	Inactive
Compound 1732	4.94121	>	Inactive	TRUE	TRUE	5	5	Inactive	Inactive
Compound 1733	4.46696	>	Inactive	FALSE	TRUE	5	5	Inactive	Inactive
Compound 1734	5.15817	0	Active	TRUE	TRUE	5	5	Active	Inactive
Compound 1735	4.24052	>	Inactive	FALSE	TRUE	4	5	Inactive	Inactive
Compound 1736	5.11446	0	Active	TRUE	TRUE	5	5	Active	Inactive
Compound 1737	4.15235	>	Inactive	FALSE	TRUE	4	5	Inactive	Inactive
Compound 1738	4.7829	>	Inactive	TRUE	TRUE	5	5	Inactive	Inactive
Compound 1739	3.5	*	Inactive	FALSE	TRUE	4	5	Inactive	Inactive
Compound 1740	5.04156	0	Active	TRUE	TRUE	5	5	Active	Inactive
Compound 1741	3.5	*	Inactive	FALSE	TRUE	4	5	Inactive	Inactive
Compound 1742	3.5	*	Inactive	FALSE	TRUE	4	5	Inactive	Inactive
Compound 1743	3.5	*	Inactive	FALSE	TRUE	4	5	Inactive	Inactive
Compound 1744	4.28836	>	Inactive	FALSE	TRUE	4	5	Inactive	Inactive
Compound 1745	3.5	*	Inactive	FALSE	TRUE	4	5	Inactive	Inactive
Compound 1746	4.45543	>	Inactive	FALSE	TRUE	5	5	Inactive	Inactive
Compound 1747	4.8644	>	Inconclusive	FALSE	TRUE	5	5	Inactive	Inactive
Compound 1748	4.43463	>	Inactive	FALSE	TRUE	5	5	Inactive	Inactive
Compound 1749	3.5	*	Inactive	FALSE	TRUE	4	5	Inactive	Inactive
Compound 1750	5.00998	0	Active	TRUE	TRUE	5	5	Active	Inactive
Compound 1751	4.18677	>	Inactive	FALSE	TRUE	4	5	Inactive	Inactive
Compound 1752	4.58474	>	Inactive	FALSE	TRUE	5	5	Inactive	Inactive
Compound 1753	4.25881	>	Inactive	FALSE	TRUE	4	5	Inactive	Inactive
Compound 1754	4.42468	>	Inactive	FALSE	TRUE	5	5	Inactive	Inactive
Compound 1755	4.32345	>	Inactive	FALSE	TRUE	4	5	Inactive	Inactive
Compound 1756	3.5	*	Inactive	FALSE	TRUE	4	5	Inactive	Inactive
Compound 1757	4.63921	>	Inactive	FALSE	TRUE	5	5	Inactive	Inactive
Compound 1758	3.5	*	Inactive	FALSE	TRUE	3	5	Inactive	Inactive
Compound 1759	4.34965	>	Inactive	FALSE	TRUE	4	5	Inactive	Inactive
Compound 1760	3.5	*	Inactive	FALSE	TRUE	4	5	Inactive	Inactive
Compound 1761	4.71518	>	Inactive	TRUE	TRUE	5	5	Inactive	Inactive
Compound 1762	3.5	*	Inactive	FALSE	TRUE	4	5	Inactive	Inactive
Compound 1763	4.67039	>	Inactive	TRUE	TRUE	5	5	Inactive	Inactive
Compound 1764	4.96064	>	Active	TRUE	TRUE	5	5	Active	Inactive
Compound 1765	3.5	*	Inactive	FALSE	TRUE	4	5	Inactive	Inactive
Compound 1766	4.32843	>	Inactive	FALSE	TRUE	4	5	Inactive	Inactive
Compound 1767	4.2067	>	Inactive	FALSE	TRUE	4	5	Inactive	Inactive
Compound 1768	3.5	*	Inactive	FALSE	TRUE	4	5	Inactive	Inactive
Compound 1769	3.5	*	Inactive	FALSE	TRUE	4	5	Inactive	Inactive
Compound 1770	4.51039	>	Inactive	FALSE	TRUE	4	5	Inactive	Inactive
Compound 1771	4.29408	>	Inactive	FALSE	TRUE	4	5	Inactive	Inactive
Compound 1772	4.13297	>	Inactive	FALSE	TRUE	4	5	Inactive	Inactive
Compound 1773	4.11269	>	Inactive	FALSE	TRUE	4	5	Inactive	Inactive
Compound 1774	3.5	*	Inactive	FALSE	TRUE	4	6	Inactive	Inactive
Compound 1775	4.13482	>	Inactive	FALSE	TRUE	4	5	Inactive	Inactive
Compound 1776	3.5	*	Inactive	FALSE	TRUE	4	5	Inactive	Inactive
Compound 1777	3.5	*	Inactive	FALSE	TRUE	4	5	Inactive	Inactive
Compound 1778	5.41901	0	Active	FALSE	TRUE	5	5	Active	Active
Compound 1779	3.5	*	Inactive	FALSE	TRUE	4	5	Inactive	Inactive
Compound 1780	4.34011	>	Inactive	FALSE	TRUE	4	5	Inactive	Inactive
Compound 1781	3.5	*	Inactive	FALSE	TRUE	4	5	Inactive	Inactive
Compound 1782	5.74385	0	Active	FALSE	TRUE	5	5	Active	Active
Compound 1783	3.5	*	Inactive	FALSE	TRUE	4	5	Inactive	Inactive
Compound 1784	3.5	*	Inactive	FALSE	TRUE	4	5	Inactive	Inactive
Compound 1785	4.19011	>	Inactive	FALSE	TRUE	4	5	Inactive	Inactive
Compound 1786	4.30207	>	Inactive	FALSE	TRUE	4	5	Inactive	Inactive
Compound 1787	4.88992	>	Inactive	TRUE	TRUE	5	5	Inactive	Inactive
Compound 1788	3.5	*	Inactive	FALSE	TRUE	4	5	Inactive	Inactive
Compound 1789	5.01793	0	Active	TRUE	TRUE	5	5	Active	Inactive
Compound 1790	4.43765	>	Inactive	FALSE	TRUE	4	5	Inactive	Inactive
Compound 1791	4.17612	>	Inactive	FALSE	TRUE	4	5	Inactive	Inactive
Compound 1792	4.39283	>	Inactive	FALSE	TRUE	4	5	Inactive	Inactive
Compound 1793	4.61624	>	Inactive	FALSE	TRUE	5	5	Inactive	Inactive
Compound 1794	4.14182	>	Inactive	FALSE	TRUE	4	5	Inactive	Inactive
Compound 1795	3.5	*	Inactive	FALSE	TRUE	4	5	Inactive	Inactive
Compound 1796	3.5	*	Inactive	FALSE	TRUE	4	5	Inactive	Inactive
Compound 1797	4.27355	>	Inactive	FALSE	TRUE	4	5	Inactive	Inactive
Compound 1798	4.51057	>	Inactive	FALSE	TRUE	4	5	Inactive	Inactive
Compound 1799	4.33432	>	Inactive	FALSE	TRUE	4	5	Inactive	Inactive
Compound 1800	4.1684	>	Inactive	FALSE	TRUE	4	5	Inactive	Inactive
Compound 1801	4.45181	>	Inactive	FALSE	TRUE	5	5	Inactive	Inactive
Compound 1802	4.58092	>	Inactive	FALSE	TRUE	5	5	Inactive	Inactive
Compound 1803	4.73325	>	Inactive	TRUE	TRUE	5	5	Inactive	Inactive
Compound 1804	4.62331	>	Inactive	FALSE	TRUE	5	5	Inactive	Inactive
Compound 1805	4.46842	>	Inactive	FALSE	TRUE	4	5	Inactive	Inactive
Compound 1806	4.5862	>	Inactive	TRUE	TRUE	5	5	Inactive	Inactive
Compound 1807	3.5	*	Inactive	FALSE	TRUE	4	5	Inactive	Inactive
Compound 1808	4.51626	>	Inactive	FALSE	TRUE	5	5	Inactive	Inactive
Compound 1809	5.04122	0	Active	TRUE	TRUE	5	5	Active	Inactive
Compound 1810	4.36991	>	Inactive	FALSE	TRUE	5	5	Inactive	Inactive
Compound 1811	4.86392	>	Inactive	TRUE	TRUE	5	5	Inactive	Inactive
Compound 1812	4.37133	>	Inactive	FALSE	TRUE	4	5	Inactive	Inactive
Compound 1813	4.48679	>	Inactive	FALSE	TRUE	5	5	Inactive	Inactive
Compound 1814	5.66428	0	Active	FALSE	TRUE	5	6	Active	Active
Compound 1815	5.32323	0	Inconclusive	FALSE	TRUE	5	5	Active	Active
Compound 1816	4.87282	>	Inactive	TRUE	TRUE	5	5	Inactive	Inactive
Compound 1817	4.19936	>	Inactive	FALSE	TRUE	5	5	Inactive	Inactive
Compound 1818	3.5	*	Inactive	FALSE	TRUE	4	5	Inactive	Inactive
Compound 1819	4.77369	>	Inactive	TRUE	TRUE	5	5	Inactive	Inactive
Compound 1820	3.5	*	Inactive	FALSE	TRUE	4	5	Inactive	Inactive
Compound 1821	3.5	*	Inactive	FALSE	TRUE	4	5	Inactive	Inactive
Compound 1822	4.82279	>	Inactive	TRUE	TRUE	5	5	Inactive	Inactive
Compound 1823	5.15435	0	Active	TRUE	TRUE	5	5	Active	Inactive
Compound 1824	4.90988	>	Inactive	TRUE	TRUE	5	5	Inactive	Active
Compound 1825	4.61655	>	Inactive	TRUE	TRUE	5	5	Inactive	Active
Compound 1826	5.1011	0	Active	TRUE	TRUE	5	5	Active	Inactive
Compound 1827	4.52738	>	Inactive	FALSE	TRUE	4	5	Inactive	Inactive
Compound 1828	3.5	*	Inactive	FALSE	TRUE	4	5	Inactive	Inactive
Compound 1829	4.31274	>	Inactive	FALSE	TRUE	4	5	Inactive	Inactive
Compound 1830	3.5	*	Inactive	FALSE	TRUE	4	5	Inactive	Inactive
Compound 1831	5.22056	0	Active	TRUE	TRUE	5	5	Active	Active
Compound 1832	4.77543	>	Inactive	TRUE	TRUE	5	5	Inactive	Active
Compound 1833	4.58609	>	Inactive	FALSE	TRUE	4	5	Inactive	Inactive
Compound 1834	4.32738	>	Inactive	FALSE	TRUE	4	5	Inactive	Inactive
Compound 1835	5.01387	0	Active	TRUE	TRUE	5	5	Active	Inactive
Compound 1836	4.62714	>	Inactive	FALSE	TRUE	5	5	Inactive	Active
Compound 1837	4.63378	>	Inactive	TRUE	TRUE	5	5	Inactive	Inactive
Compound 1838	5.44131	0	Active	FALSE	TRUE	5	5	Active	Active
Compound 1839	4.40455	>	Inactive	FALSE	TRUE	5	5	Inactive	Inactive
Compound 1840	5.028	0	Active	TRUE	TRUE	5	5	Active	Inactive
Compound 1841	4.14851	>	Inactive	FALSE	TRUE	4	5	Inactive	Inactive
Compound 1842	5.10846	0	Active	TRUE	TRUE	5	5	Active	Inactive
Compound 1843	4.99536	>	Active	TRUE	TRUE	5	5	Active	Inactive
Compound 1844	5.8285	0	Active	FALSE	TRUE	6	6	Active	Active
Compound 1845	5.02828	0	Active	TRUE	TRUE	5	5	Active	Active
Compound 1846	4.89495	>	Inactive	TRUE	TRUE	5	5	Inactive	Inactive
Compound 1847	5.15042	0	Active	TRUE	TRUE	5	5	Active	Inactive
Compound 1848	4.53945	>	Inactive	FALSE	TRUE	4	5	Inactive	Inactive
Compound 1849	4.66635	>	Inactive	FALSE	TRUE	5	5	Inactive	Inactive
Compound 1850	5.50209	0	Active	FALSE	TRUE	5	5	Active	Active
Compound 1851	5.44401	0	Active	FALSE	TRUE	5	5	Active	Active
Compound 1852	3.5	*	Inactive	FALSE	TRUE	4	5	Inactive	Inactive
Compound 1853	3.5	*	Inactive	FALSE	TRUE	4	5	Inactive	Inactive
Compound 1854	5.03358	0	Active	TRUE	TRUE	5	5	Active	Inactive
Compound 1855	4.31611	>	Inactive	FALSE	TRUE	5	5	Inactive	Inactive
Compound 1856	3.5	*	Inactive	FALSE	TRUE	4	5	Inactive	Inactive
Compound 1857	4.39162	>	Inactive	FALSE	TRUE	4	5	Inactive	Inactive
Compound 1858	4.37935	>	Inactive	FALSE	TRUE	4	5	Inactive	Inactive
Compound 1859	3.5	*	Inactive	FALSE	TRUE	4	5	Inactive	Inactive
Compound 1860	4.53572	>	Inactive	FALSE	TRUE	5	5	Inactive	Inactive
Compound 1861	4.10994	>	Inactive	FALSE	TRUE	4	5	Inactive	Inactive
Compound 1862	4.96161	>	Active	TRUE	TRUE	5	5	Active	Active
Compound 1863	4.73456	>	Inactive	TRUE	TRUE	5	5	Inactive	Inactive
Compound 1864	5.17273	0	Active	TRUE	TRUE	5	5	Active	Inactive
Compound 1865	5.12985	0	Active	TRUE	TRUE	5	5	Active	Inactive
Compound 1866	5.29128	0	Active	TRUE	TRUE	5	5	Active	Active
Compound 1867	4.96975	>	Active	TRUE	TRUE	5	5	Active	Active
Compound 1868	4.18684	>	Inactive	FALSE	TRUE	4	5	Inactive	Inactive
Compound 1869	5.11757	0	Active	TRUE	TRUE	5	5	Active	Active
Compound 1870	5.07887	0	Active	TRUE	TRUE	5	5	Active	Active
Compound 1871	4.99558	>	Active	TRUE	TRUE	5	5	Active	Active
Compound 1872	5.00736	0	Active	TRUE	TRUE	5	5	Active	Active
Compound 1873	4.13845	>	Inactive	FALSE	TRUE	4	5	Inactive	Inactive
Compound 1874	4.59457	>	Inactive	FALSE	TRUE	5	5	Inactive	Inactive
Compound 1875	3.5	*	Inactive	FALSE	TRUE	4	5	Inactive	Inactive
Compound 1876	4.81152	>	Inactive	TRUE	TRUE	5	5	Inactive	Inactive
Compound 1877	5.05385	0	Active	TRUE	TRUE	5	5	Active	Inactive
Compound 1878	3.5	*	Inactive	FALSE	TRUE	4	5	Inactive	Inactive
Compound 1879	4.64995	>	Inactive	TRUE	TRUE	5	5	Inactive	Inactive
Compound 1880	4.64038	>	Inactive	FALSE	TRUE	5	5	Inactive	Inactive
Compound 1881	5.09171	0	Active	TRUE	TRUE	5	5	Active	Inactive
Compound 1882	5.16595	0	Active	TRUE	TRUE	5	5	Active	Inactive
Compound 1883	4.35412	>	Inactive	FALSE	TRUE	4	5	Inactive	Inactive
Compound 1884	4.71912	>	Inactive	TRUE	TRUE	5	5	Inactive	Inactive
Compound 1885	4.19272	>	Inactive	FALSE	TRUE	4	5	Inactive	Inactive
Compound 1886	3.5	*	Inactive	FALSE	TRUE	4	5	Inactive	Inactive
Compound 1887	3.5	*	Inactive	FALSE	TRUE	4	5	Inactive	Inactive
Compound 1888	3.5	*	Inactive	FALSE	TRUE	4	5	Inactive	Inactive
Compound 1889	5.17043	0	Active	TRUE	TRUE	5	5	Active	Inactive
Compound 1890	4.43925	>	Inactive	FALSE	TRUE	5	5	Inactive	Inactive
Compound 1891	4.40744	>	Inactive	FALSE	TRUE	4	5	Inactive	Inactive
Compound 1892	4.95528	>	Inconclusive	TRUE	TRUE	5	5	Active	Inactive
Compound 1893	5.31859	0	Active	FALSE	TRUE	5	5	Active	Active
Compound 1894	4.5441	>	Inactive	FALSE	TRUE	4	5	Inactive	Inactive
Compound 1895	4.68739	>	Inactive	TRUE	TRUE	5	5	Inactive	Inactive
Compound 1896	4.58503	>	Inactive	TRUE	TRUE	5	5	Inactive	Inactive
Compound 1897	4.4636	>	Inactive	FALSE	TRUE	4	5	Inactive	Inactive
Compound 1898	4.52323	>	Inactive	FALSE	TRUE	5	5	Inactive	Inactive
Compound 1899	5.34318	0	Active	FALSE	TRUE	5	5	Active	Active
Compound 1900	5.42516	0	Active	FALSE	TRUE	5	5	Active	Active
Compound 1901	4.66677	>	Inactive	TRUE	TRUE	5	5	Inactive	Inactive
Compound 1902	5.11419	0	Active	TRUE	TRUE	5	5	Active	Inactive
Compound 1903	4.27441	>	Inactive	FALSE	TRUE	4	5	Inactive	Inactive
Compound 1904	4.94122	>	Inactive	TRUE	TRUE	5	5	Inactive	Inactive
Compound 1905	4.34261	>	Inactive	FALSE	TRUE	4	5	Inactive	Inactive
Compound 1906	4.79124	>	Inactive	TRUE	TRUE	5	5	Inactive	Inactive
Compound 1907	4.24746	>	Inactive	FALSE	TRUE	4	5	Inactive	Inactive
Compound 1908	4.49619	>	Inactive	FALSE	TRUE	5	5	Inactive	Inactive
Compound 1909	4.38528	>	Inactive	FALSE	TRUE	4	5	Inactive	Inactive
Compound 1910	5.1452	0	Active	TRUE	TRUE	5	5	Active	Inactive
Compound 1911	4.22952	>	Inactive	FALSE	TRUE	4	5	Inactive	Inactive
Compound 1912	4.33363	>	Inactive	FALSE	TRUE	4	5	Inactive	Inactive
Compound 1913	4.64268	>	Inactive	TRUE	TRUE	5	5	Inactive	Inactive
Compound 1914	4.76858	>	Inactive	TRUE	TRUE	4	5	Inactive	Inactive
Compound 1915	4.40549	>	Inactive	FALSE	TRUE	4	5	Inactive	Inactive
Compound 1916	4.98823	>	Active	TRUE	TRUE	5	5	Active	Inactive
Compound 1917	4.79243	>	Inactive	TRUE	TRUE	5	5	Inactive	Inactive
Compound 1918	5.06716	0	Active	TRUE	TRUE	5	5	Active	Inactive
Compound 1919	4.38235	>	Inactive	FALSE	TRUE	5	5	Inactive	Inactive
Compound 1920	4.20346	>	Inactive	FALSE	TRUE	4	5	Inactive	Inactive
Compound 1921	4.61859	>	Inactive	TRUE	TRUE	5	5	Inactive	Inactive
Compound 1922	4.66896	>	Inactive	FALSE	TRUE	5	5	Inactive	Inactive
Compound 1923	4.76768	>	Inactive	TRUE	TRUE	5	5	Inactive	Inactive
Compound 1924	4.56481	>	Inactive	FALSE	TRUE	5	5	Inactive	Inactive
Compound 1925	4.44094	>	Inactive	FALSE	TRUE	4	5	Inactive	Inactive
Compound 1926	3.5	*	Inactive	FALSE	TRUE	4	4	Inactive	Inactive
Compound 1927	3.5	*	Inactive	FALSE	TRUE	4	5	Inactive	Inactive
Compound 1928	3.5	*	Inactive	FALSE	TRUE	4	5	Inactive	Inactive
Compound 1929	4.48066	>	Inactive	FALSE	TRUE	5	5	Inactive	Inactive
Compound 1930	5.20143	0	Active	TRUE	TRUE	5	5	Active	Inactive
Compound 1931	4.72253	>	Inactive	TRUE	TRUE	5	5	Inactive	Inactive
Compound 1932	4.62952	>	Inactive	FALSE	TRUE	5	5	Inactive	Inactive
Compound 1933	4.40919	>	Inactive	FALSE	TRUE	4	5	Inactive	Inactive
Compound 1934	4.3363	>	Inactive	FALSE	TRUE	4	5	Inactive	Inactive
Compound 1935	3.5	*	Inactive	FALSE	TRUE	4	5	Inactive	Inactive
Compound 1936	3.5	*	Inactive	FALSE	TRUE	3	5	Inactive	Inactive
Compound 1937	3.5	*	Inactive	FALSE	TRUE	4	5	Inactive	Inactive
Compound 1938	3.5	*	Inactive	FALSE	TRUE	4	5	Inactive	Inactive
Compound 1939	3.5	*	Inactive	FALSE	TRUE	4	5	Inactive	Inactive
Compound 1940	4.39596	>	Inactive	FALSE	TRUE	5	5	Inactive	Inactive
Compound 1941	5.31939	0	Active	TRUE	TRUE	5	5	Active	Inactive
Compound 1942	4.76461	>	Inactive	TRUE	TRUE	5	5	Inactive	Inactive
Compound 1943	4.92866	>	Inactive	TRUE	TRUE	5	5	Inactive	Inactive
Compound 1944	3.5	*	Inactive	FALSE	TRUE	4	5	Inactive	Inactive
Compound 1945	4.7008	>	Inactive	FALSE	TRUE	5	5	Inactive	Inactive
Compound 1946	4.18281	>	Inactive	FALSE	TRUE	4	5	Inactive	Inactive
Compound 1947	4.80716	>	Inactive	TRUE	TRUE	4	5	Inactive	Inactive
Compound 1948	3.5	*	Inactive	FALSE	TRUE	4	5	Inactive	Inactive
Compound 1949	4.69793	>	Inactive	TRUE	TRUE	5	5	Inactive	Inactive
Compound 1950	4.68201	>	Inactive	FALSE	TRUE	5	5	Inactive	Inactive
Compound 1951	5.00049	0	Inactive	TRUE	TRUE	5	5	Inactive	Inactive
Compound 1952	4.24402	>	Inactive	FALSE	TRUE	4	5	Inactive	Inactive
Compound 1953	4.88876	>	Active	TRUE	TRUE	5	5	Active	Inactive
Compound 1954	5.22265	0	Active	TRUE	TRUE	5	5	Active	Inactive
Compound 1955	4.52853	>	Inactive	FALSE	TRUE	5	5	Inactive	Inactive
Compound 1956	4.8944	>	Inactive	TRUE	TRUE	5	5	Inactive	Inactive
Compound 1957	4.20241	>	Inactive	FALSE	TRUE	4	5	Inactive	Inactive
Compound 1958	4.20069	>	Inactive	FALSE	TRUE	4	5	Inactive	Inactive
Compound 1959	4.6178	>	Inactive	FALSE	TRUE	4	5	Inactive	Inactive
Compound 1960	4.37825	>	Inactive	FALSE	TRUE	4	5	Inactive	Inactive
Compound 1961	4.8597	>	Inactive	TRUE	TRUE	5	5	Inactive	Inactive
Compound 1962	4.86412	>	Inactive	TRUE	TRUE	5	5	Inactive	Inactive
Compound 1963	5.41889	0	Active	FALSE	TRUE	5	6	Active	Active
Compound 1964	4.33825	>	Inactive	FALSE	TRUE	5	5	Inactive	Inactive
Compound 1965	4.52774	>	Inactive	FALSE	TRUE	4	5	Inactive	Inactive
Compound 1966	4.32095	>	Inactive	FALSE	TRUE	4	5	Inactive	Inactive
Compound 1967	4.444	>	Inactive	FALSE	TRUE	5	5	Inactive	Inactive
Compound 1968	4.58174	>	Inactive	FALSE	TRUE	5	5	Inactive	Inactive
Compound 1969	5.28285	0	Active	FALSE	TRUE	5	5	Active	Active
Compound 1970	4.26872	>	Inactive	FALSE	TRUE	4	5	Inactive	Inactive
Compound 1971	4.70702	>	Inactive	TRUE	TRUE	5	5	Inactive	Inactive
Compound 1972	4.26576	>	Inactive	FALSE	TRUE	4	5	Inactive	Inactive
Compound 1973	5.04191	0	Active	TRUE	TRUE	5	5	Active	Active
Compound 1974	4.504	>	Inactive	FALSE	TRUE	5	5	Inactive	Inactive
Compound 1975	3.5	*	Inactive	FALSE	TRUE	4	5	Inactive	Inactive
Compound 1976	4.82756	>	Inactive	FALSE	TRUE	5	5	Inactive	Inactive
Compound 1977	4.67726	>	Inactive	TRUE	TRUE	5	5	Inactive	Inactive
Compound 1978	4.47007	>	Inactive	FALSE	TRUE	5	5	Inactive	Inactive
Compound 1979	4.27805	>	Inactive	FALSE	TRUE	4	5	Inactive	Inactive
Compound 1980	4.07256	>	Inactive	FALSE	TRUE	4	5	Inactive	Inactive
Compound 1981	4.46047	>	Inactive	FALSE	TRUE	4	5	Inactive	Inactive
Compound 1982	4.60041	>	Inactive	FALSE	TRUE	5	5	Inactive	Inactive
Compound 1983	4.53922	>	Inactive	FALSE	TRUE	4	5	Inactive	Inactive
Compound 1984	4.53198	>	Inactive	FALSE	TRUE	5	5	Inactive	Inactive
Compound 1985	4.875	>	Inactive	TRUE	TRUE	5	5	Inactive	Inactive
Compound 1986	4.57594	>	Inactive	FALSE	TRUE	4	5	Inactive	Inactive
Compound 1987	4.42103	>	Inactive	FALSE	TRUE	4	5	Inactive	Inactive
Compound 1988	4.26964	>	Inactive	FALSE	TRUE	4	5	Inactive	Inactive
Compound 1989	4.64335	>	Inactive	FALSE	TRUE	5	5	Inactive	Inactive
Compound 1990	3.5	*	Inactive	FALSE	TRUE	4	5	Inactive	Inactive
Compound 1991	4.55636	>	Inactive	FALSE	TRUE	5	5	Inactive	Inactive
Compound 1992	4.9146	>	Inactive	TRUE	TRUE	5	5	Inactive	Inactive
Compound 1993	4.5468	>	Inactive	FALSE	TRUE	5	5	Inactive	Inactive
Compound 1994	4.21588	>	Inactive	FALSE	TRUE	4	5	Inactive	Inactive
Compound 1995	4.6607	>	Inactive	TRUE	TRUE	5	5	Inactive	Inactive
Compound 1996	4.41152	>	Inactive	FALSE	TRUE	5	5	Inactive	Inactive
Compound 1997	4.39486	>	Inactive	FALSE	TRUE	4	5	Inactive	Inactive
Compound 1998	4.25997	>	Inactive	FALSE	TRUE	4	5	Inactive	Inactive
[truncated: 2,206 more rows]
